# Supplementary material for: Quantum technology master’s: a shortcut to the quantum industry?
Source: EPJ Quantum Technol. 2025 Jan 7;12(1):2. doi: 10.1140/epjqt/s40507-024-00299-x (PMC11706872; doi:10.1140/epjqt/s40507-024-00299-x)
Supplement: Supplementary file 1 — (XLSX 102 kB) [file 40507_2024_299_MOESM1_ESM.xlsx]

## Sheet: Complete masters list
University	Primary or secondary	Joint Msc	First entry of students	Faculty	Categories	Internship offering (web or answered by email)	Intership categories	Career outcomes (web description or answered by email)
1	P	N	2019	School of Mathematics and Physics	Joint faculties	Perspectives in Physics Research:is a capstone course that includes elements of scientific communication, ethics in research and research experience. The research component consists of a number of short research projects within research groups associated with Physics. Project (3): This course provides a short introduction to research in physics. Students choose a topic and a supervisor, and submi…	internship university	You will graduate with a combination of high-level technical skills, a capacity for creative problem solving in a high-tech environment, and the ability to apply quantum physics theory to research projects in a laboratory setting. As technology companies worldwide race to join the emerging second quantum revolution, you will graduate as a highly skilled and sought-after specialist equipped to col…
2	P	N	2020	Science (physics)	Physics	N	N	The coming Quantum Age will require a technically-skilled workforce to serve the needs of this new and rapidly evolving industry. There will also be an increased demand for knowledge of the field within government, defence, finance, professional services and related sectors. This program equips you with the required skills and knowledge of the scientific, technical, business and societal aspects …
3	P	N	2020	Science (physics)	Physics	Research project: university research group or company	internship university or industry	The coming Quantum Age will require a technically-skilled workforce to serve the needs of this new and rapidly evolving industry. There will also be an increased demand for knowledge of the field within government, defence, finance, professional services and related sectors. This program equips you with the required skills and knowledge of the scientific, technical, business and societal aspects …
4	P	N	2024	Computer, Engineering and Mathematical Sciences	Joint Faculties	unspecified	unspecified	Graduate with the skills to succeed in the emerging quantum computing, communications, and sensing sectors. Possible roles include Quantum Information Technology Specialist Develop policy and design solutions for government and industry. Quantum programmer Use quantum computing systems and programming to engineer application solutions. Quantum technologies engineer Design and implement technologi…
5	P	N	2024	Science	Joint faculties	1.Professional internship in the area of quantum computing in industry. 2.Research internship in the area of quantum computing in an academic research group.	internship university or industry	Graduates of the Masters of Quantum Computing will help to direct strategic development and deployment within organizations through their understanding of quantum software and hardware, applications, and the implementation and use cases for quantum computing. In the case of new graduates, they will be well-positioned to join teams preparing for transitions to quantum computing. Mid-career profess…
6	S	N	2020	answered by email	Joint faculties	N/A	N/A	answered by email
7	S	N	2010	answered by email	Joint faculties	N/A	N/A	answered by email
8	S	N	2021	Physics & Astronomy and Transformative Quantum Technologies	Physics	N/A	N/A	Our graduates and postdoctoral fellows are regarded as role models, visionaries and leaders of the quantum industry by their peers. They leave campus and become global citizens who impact academic, industry and government sectors, establishing diverse careers working in academia, multinational companies, governments and start-ups.
9	P	N	2021	Physics	Physics	N	N	They are eligible for academic posts, posts in the Czech Academy of Sciences, research centres of big companies or other research establishments. Besides being professionally highly competent, graduates may be successful even in managerial positions
10	P	Y	2023	Science	Joint faculties	Project in practice: Doing a project in practice as part of your studies is an obvious way of getting to know about, gaining experience of and establishing contacts with the job market. It can provide you with new inspiration for your studies and make you more aware of your academic strengths and qualities.you can choose to do a project in practice either in Denmark or abroad, e.g. in collaborati…	internship university or industry	in the IT industry, developing new quantum algorithms to optimize complex calculations in tech companies, developing systems and components for quantum information processing as a consultant in companies and industries, for instance in connection with the development and implementation of quantum simulations within the pharmaceutical industry e.g., to simulate experiments when developing medicine…
11	S	N	2015	Engineering	Engineering	N/A	N/A	answered by email
12	P	Y	2022	Joint Msc	Joint faculties	Six-month research internship on cutting-edge topics related to Quantum Technologies in a broad sense. The research internship will be supervised by a member of QuanTEEM pedagogical team and performed in one of the labs of the consortium.	internship university or industry	answered by email
13	P	N	2021	Science and Engineering	Joint faculties	answered by email	internship university or industry	Quantum Information specialists are currently in high demand, locally and internationally, both in academia, with numerous PhD programs, and in industry, with many start-ups and large companies being interested in quantum information.
14	P	N	2021	Physique, ingénierie, terre, environnement, mécanique	Joint faculties	answered by email	internship university or industry	answered by email
15	S	Y	2008	joint faculties	Joint faculties	N/A	N/A	answered by email
16	S	N	2021	Computer Science and Digital Sciences	Computer Science	N/A	N/A	The Master enables students to continue with a PhD, by preparing a thesis within a public research organization or the R&D department of a large company. The Master also enables students to easily integrate the industrial world, for example within companies having high computing needs, or more generally in the high-tech world, whether in the R&D departments of large companies or in startups devel…
17	P	N	2022	Physics	Physics	1.Research internship I in the private or academic sector (15 ECTS) 2.Research internship II in the private or academic sector (15 ECTS) 3.Research internship in the private or academic sector (30 ECTS) 4.Quantum lab works/Lab projects/Interface with private sector (7 ECTS)	internship university or industry	Private sector (Industry, Finance) Research Entrepreneurship
18	P	Y	2022	Physics	Physics	1.Internship (6 ECTS) 11 weeks Paris Saclay. The internship will take place between the end of April and the beginning of July. It should be with one of the Paris-Saclay groups working in the domain – either academic groups or companies / startups	internship university or industry	They will be able either to apply for a high-level PhD programme and to pursue a career in academia, or to envisage a career in the industrial research and development, in the fields of emerging technologies.
19	S	N	2023	physics and engineering	Joint faculties	N/A	N/A	Sectors : Public Research; Education; Electronics industry; Semiconductor and Microelectronics industry; Computers, internet and telecommunications; Bank & Insurance.
20	S	Y	2012	physics	physics	N/A	N/A	answered by email
21	P	N	2021	Natural Sciences and Technology	Joint faculties	Advanced internship Internship during studies (external internship, industrial internship)	internship university or industry	doctorate and work in research, or take up activities in high-tech development, in manufacturing or sales in the area of the very latest quantum technologies, which are currently poised to leap from the research world into broad application.
22	S	N	2019	Physics	Physics	N/A	N/A	answered by email
23	P	Y	2021	Physics	Physics	During the last year of the Master's program Quantum Science & Technology, you will have the opportunity to work on exciting research topics in the unique research of the Munich Center for Quantum Science and Technology. During this so-called research phase, you can choose from an extensive number of research groups and current projects.	internship university	in experimental research, in the planning and documentation of research projects and in related fields of activity, for example in patents, development, project planning or in authorities. The graduates of the course are trained to work in interdisciplinary research teams at universities and in the high-tech industry. Founding or participating in start-ups, which in the high-tech industry are oft…
24	P	N	2021	Physics and Astronomy	Physics	answered by email	internship university or industry	answered by email
25	P	N	2021	Applied Computer Science	Computer Science	unspecified	unspecified	IT and IT infrastructure (IT) security and safety Hardware and software design Operating systems and system design Programming Planning and construction of data centres Power supply/USV Fire protection Building services and HVAC IT management Innovation management
26	P	N	2021	Mathematics and Physics	Joint faculties	Project work or (quantum) industrial placement	internship university or industry	1.lab work and tasks in manufacturing or research and development. 2.Doctorate/career in academia
27	P	N	2021	Physics	Physics	answered by email	interhsip industry	answered by email
28	P	N	2023	Electrical Engineering, information technology, physics	Joint faculties	During your time as a student, you will gain practical experience during a specialised work placement or projects in industry, establishing valuable contacts with leading companies in your field. Alternatively, you can examine a current topic of interdisciplinary research as part of a team project at the Master’s level. This will hone your teamwork skills and offer you valuable insights into your…	internship university or industry	unspecified
29	P	N	2024	Joint faculties	Joint faculties	answered by email	N	answered by email
30	P	N	2022	Electrical & Computer Engineering	Engineering	answered by email	internship industry	answered by email
31	P	N	2021	Instrumentation and Applied Physics	Physics	Emphasis in industrial internships after the second semester	internship industry	1.Academy 2.Industry
32	P	N	2016	Engineering	Engineering	unspecified	unspecified	unspecified
33	P	N	2021	Physics	Physics	Internship:This module will enable students to develop key research skills and offer them the opportunity to understand how quantum researchers work in either an industrial or academic environment. Students will complete a cuttingedge research project and present their findings to the quantum researchers in the School.	internship university or industry	answered by email
34	S	N	2017	Joint faculties	Joint faculties	N/A	N/A	answered by email
35	S	N	2022	Physics	Physics	N/A	N/A	answered by email
36	S	N	2019	Physics	Physics	N/A	N/A	answered by email
37	P	N	2022	Physics	Physics	The student can choose any course offered by the University. He/she can also include training internship activities, provided they are previously approved.	interhsip university or industry	Employment opportunities are foreseen mainly in the field of high-tech companies for the development of innovative systems and services in which emerging quantum technologies are applied, such as for example protected telecommunications using quantum cryptography, quantum computing, the simulation of complex systems, precision sensors. 2.Master's graduates would also have the possibility of conti…
38	P	N	2023	Department of Electronics and Communication	Engineering	internship in a company	internship industry	The master's degree program in Quantum Engineering trains professional profiles of engineers with a solid set of skills to operate in industrial and research and development sectors in the fields of quantum computing, quantum electronics, quantum technology, quantum sensing, quantum communication, quantum metrology and quantum security. The main targets for professional employment are high-tech c…
39	P	N	2023	1.Department of Economics, 2.the Department of Management, 3.the Department of Environmental Sciences, 4.Computer Science and Statistics 5. the Department of Molecular Sciences and Nanosystems	Joint faculties	The Master’s Programme includes an opportunity for an internship, i.e. a period of training at a company or specific sector entity during which the student will come into first contact with the working world.	internship industry	The graduates of the master’s degree programme can go on to work at private firms in the following sectors: • finance and insurance, e.g. asset and risk management, financial advisoring, insurance and actuarial work; • biotechnology, chemical computation and pharmaceuticals. Graduates of the master’s degree programme may also join government organisations or state-owned companies that provide ser…
40	S	N	2023	Dipartimento di Matematica, Informatica e Geoscienze	Joint faculties	N/A	N/A	answered by email
41	P	N	2023	Faculty of Science, Faculty of Applied Sciences, Faculty of Electrical Engineering, Mathematics & Computer Science, QuTech Research Institute	Joint faculties	answered by email	internship university	Graduates are expected to find work in both the private and the public sector, in such fields as R&D, consultancy, management, and education. Excellent students can also choose to pursue a PhD degree at TU Delft, Leiden University, or other leading universities in the Netherlands or abroad.
42	P	Y	2024	Faculty of Science and QuSoft, the Dutch research center for quantum software and technology	Joint faculties	As part of the second-year quantum project, you may do an internship at a quantum computing company or related organisation. Quantum Delta NL (QDNL) can facilitate and coordinate a wide range of projects and endeavours with renowned scholars in the field of quantum computer science. An example is the Quantum Application Lab (QAL), situated at Amsterdam Science Park.	internship industry	Academia The MSc Quantum Computer Science (QuCS) programme will be an excellent stepping stone for a PhD position. This is particularly due to the programme’s focus on research rather than, for instance, the application of quantum technology in engineering. Industry Several sectors and branches apply quantum computing to their everyday processes, or will do so in the near future. Consider, for in…
43	P	N	2021	Mathematics,Physics and Informatics	Joint faculties	unspecified	unspecified	Graduates may work in industrial and service companies that conduct R&D activities on the design and implementation of quantum technologies. Graduates may continue doctoral studies on quantum information technologies and its interdisciplinary fields at universities and research centers. As students of the QIT master programme you gain benefits from the close co-operation among the university and …
44	P	N	2019	Physics	Physics	All students of the program undergo practical training in the laboratories of the MSU QTC, Faculty of Physics, or in partner organizations working toward creating prototypes of quantum computing systems on various element base.	internship university or industry	quantum engineers, specialists in the development of hardware components and software for quantum computers
45	P	N	2019	Physics	Physics	answered by email	internship industy	answered by email
46	P	N	2019	Physics	Physics	answered by email	internship industy	answered by email
47	P	N	2022	Information Technologies	Computer Science	1.Research practice I (15 etcs) 2-Research practice II (15 etcs) 3.Research practice III (15 ects) 4.Research practice IV (18 ects)	internship university	The graduates of the MEP can choose the following kinds of activity: postgraduate study in NRU NSU and research institutes of Siberian Branch of RAS (in particular, in IA&E SB RAS, ILP SB RAS, ISP SB RAS); teaching in higher education institutions: work in research divisions in industry and firms; business and advisory activity.
48	P	N	2020	Physics	Physics	Project:A graduate student will arrange with a faculty member to conduct an industrial research project related to the QIC, the field of the study. Subsequently the students shall acquire skills and gain experiences in developing and running actual industry-based project. This project culminates in the writing of a technical report, and an oral technical presentation in front of a board of profes…	internship industry	unspecified
49	P	N	2022	Physics	Physics	unspecified	unspecified	unspecified
50	P	Y	2023	Computer Science	Computer Science	answered by email	internship industry	answered by email
51	P	N	2011	Science and Technology	Joint faculties	Internships:20 credit Master’s thesis, requiring original research, embedded in the research groups aligned with the Master’s program.	internship university	This is a research-oriented master that can be considered a step towards doctoral studies.
52	P	Y	2021	Physics	Physics	Strong links with industry are embedded into the program. All students are required to take a course on Entrepreneurship & Innovation, and the program offers opportunities to undertake an Internship with a local company or research group.	internship university or industry	Engineering path: enter industry related ecosystem, including quantum software companies,spin-offs, and large industries working on hardware developments of qt for computation and communication. Experimental path: to pursue fundamental or applied research on experimental topicsand help develop disruptive cutting-edge technologies, leading to a phd Theory part: to tackle challenging theoretical pr…
53	P	N	2023	Physics Department, Electronic Technology Department, Signal and Communications Theory Department, Mathematics Department, Telematic Engineering Department, Computer Science and Engineering Department, Bioengineering Department, Materials Science and Engineering and Chemical Engineering Department, Consejo Superior de Investigaciones Científicas	Joint faculties	Students can enroll in an internship to be done in either a private company or a public/private research laboratory working in the field of quantum technologies. During them, students may be involved in research, design, development or deployment of quantum technologies in various sectors of industrial and/or economic interest. 12 ECTS	internship university or industry	answered by email
54	P	N	2023	Technical School of Computer Systems Engineering	Engineering	answered by email	N	answered by email
55	P	N	2021	Information Technologies	Computer Science	Skill development in the company (external internships)	internship industry	Quantum Scientists Quantum Engineers Quantum Programmers Quantum Advisors
56	P	Y	2022	Joint Msc	Joint faculties	answered by email	N	answered by email
57	P	N	2022	Engineering and Technology	Engineering	internships in a company	internship industry	The Master's Degree in Quantum Computing will develop professionals with specific knowledge of mathematics, physics and information theory, to understand how a quantum processor works, identify the types of problems in which quantum computing provides an advantage over classical computing and implement algorithms for it. These professionals will be able to develop solutions in the areas of optimi…
58	S	N	2019	Engineering Physics	Engineering	N/A	N/A	career in established high-technology industry or the rapidly growing sector of quantum technology start-up companies. The track provides a solid foundation for further studies leading to a PhD degree. You can also complement your studies with training in entrepreneurship.
59	P	N	2022	Science and Technology	Joint faculties	Project in Applied Quantum Technology (15 ETCS): Initial lectures on project management. A selection of projects in applied quantum technology at university departments or external companies will be made available and offered to the students. The students are also able to suggest their own projects in collaboration with university departments or external companies.	internship university or industry	1.You can work at businesses that develop information technology, means to improve energy supply systems, or target other environmental challenges, both at established larger companies, research-intensive companies or start-ups. 2.In electronics, magnetism, and optoelectronics there is a constant development of semiconductor technology, measurement technology, photo and video technology, LED and …
60	P	?	2022	Engineering, Computer and Communication Sciences	Joint faculties	Industrial internships. 12 Etcs	interhsip industry	Besides pursuing careers in quantum science, graduates acquire an interdisciplinary profile that also enables them to thrive in the information technology sector and in the industry at large.
61	P	N	2019	Engineering	Engineering	Quantum Engineering students are required to perform either (i) an ETH QuanTech workshop or (ii) an internship in industry. Each option amounts to 12 ECTS credit points. (i) The QuanTech Workshop can be performed in parallel with classes. Admission to the QuanTech Workshops is limited and the selection is made based on a proposal. The mission of the ETH based QuanTech workshops is project-oriente…	interhsip industry	Quantum Engineering: Tasks for quantum engineers include development of new technologies in companies, applied and fundamental research in the public and the private sectors, consulting work, as well as advising governments and policy makers
62	P	N	2021	Faculty of Science	Joint faculties	answered by email	interhsip industry	answered by email
63	P	N	2023	Physics and Astronomy	Physics	Projects: Two specific case-studies in quantum technologies followed by an open-ended, investigative research project in an area within or closely related to quantum technologies, with immersion in one of the research groups participating in the MSc teaching. Students will have about 900 hours spread throughout the MSc to conduct the research required, write down a literature survey and a report,…	internship university	The programme prepares graduates for careers in the emerging quantum technology industries which play an increasingly important role in: secure communication; sensing and metrology; the simulation of other quantum systems; and ultimately in general-purpose quantum computation. Graduates will also be well prepared for research at the highest level in the numerous groups now developing quantum tech…
64	P	N	2012	Physics and Astronomy	Physics	answered by email	N	This course may be attractive to you if you aim to:: go on to doctoral study (theory or experiment) work in a high-technology company exploiting cutting-edge technologies related to our research (this could involve development of quantum information technology, high-precision measurements and quantum metrology, and photonics/optical communications) work in business/data analysis, research, comput…
65	P	N	2023	Mathematical and Physical Sciences	Joint faculties	answered by email	N	Examples of quantum technology jobs that may be available to graduates include: Cybersecurity Engineer Quantum Development Representative Product Marketing Manager Quantum Processor Engineer Data Scientist Research Scientist in Quantum Machine Learning Researcher in Quantum Cryptography Research Portfolio Manager Program Manager
66	P	N	2021	Engineering	Engineering	research project, starting during the second term and completed during the summer. Your project may be based at the University or with industrial partners.	internship industry	This innovative MSc aims to train a new generation of engineers to work in a range of companies developing quantum technologies, from corporate giants such as Google, Microsoft, Intel and IBM to start-ups originating in Bristol such as KETS Quantum Security, PsiQ, QLM and FluoretiQ. You will also gain excellent preparation to further your studies with a PhD in quantum technologies and successful …
67	P	N	2023	Physics	Physics	answered by email	internship university or industry	A Masters degree in Physics prepares you for a wide and versatile range of careers in science and engineering as well as all areas of management, financial services, etc. Many graduates proceed to a PhD. With this MSc you will be especially prepared to drive the quantum concepts taken up rapidly by industry. Strathclyde Physics graduates are working across the world in a number of different roles…
68	P	N	2020	Physics and Astronomy	Physics	unspecified	unspecified	equipped for a variety of careers either in an academic or industrial setting.You will also be well qualified to pursue a doctoral degree e.g. in the School of Physics & Astronomy or the James Watt School of Engineering.
69	P	N	2024	Mathematics and physics	Joint Faculties	answered by email	N	answered by email
70	P	N	2022	Physics and Astronomy,	Physics	answered by email	internship industry	answered by email
71	P	N	2021	Science, tech, and engineering	Engineering	answered by email	internshp industry	answered by email
72	P	N	2021	Applied Mathematics and Statistics, Chemistry, Computer Science, Electrical Engineering, Materials Science, and Physics	Joint faculties	internships	internshp industry	Quantum engineer Quantum physicist Atomic physicist Quantum research scientist Quantum hardware engineer Quantum software engineer Quantum control engineer
73	P	N	2022	Math, Physical Sciences & Engineering	Joint faculties	answered by email	internshp industry	answered by email
74	P	N	2021	Electrical and Computer Engineer	Engineering	internships opportunities in companies or research labs	internship university or industry	opportunities in research, device design & construction, and programming across number of industries: research labs driving new technology (industrial, government, academic) major technology corporations defence contractors energy companies telecomm startups and entrepreneurial opportunities continue studying to earn a phd
75	S	N	2019	Physics	Physics	N/A	N/A	1. researchers or program managers in a quantum computing or technologies enterprise. 2.PHD
76	S	N	2021	Engineering and Applied Sciences	Engineering	N/A	N/A	Graduates of the program will be well prepared for careers in the rapidly emerging quantum technology industries which continue to play an increasingly important role in: quantum computing and communication; quantum sensing; the simulation of quantum systems; and advanced transistor concepts. The training obtained in this program will prepared graduate for positions necessary in the development o…
77	S	N	2020	Electrical and Computer Engineer	Engineering	N/A	N/A	1. Software track: prepares students to program and control quantum information devices 2.Hardware track: focuses on the design, fabrication and testing of quantum devices
78	P	N	2021	Physics	Physics	answered by email	internshp industry	answered by email
79	P	N	2019	Physics	Physics	unspecified	unspecified	A master’s degree in quantum engineering opens the door to doctoral studies and a career in academia, but also industry roles such as atomic physicist, quantum physicist, project manager, consultant and many more. Recent quantum engineering master’s graduates have been hired by companies such as IBM, Google and Amazon.
80	P	N	2023	optical sciences	Engineering	unspecified	unspecified	unspecified
81	P	N	2024	faculty in the physics department or at Columbia Engineering,	Joint faculties	answered by email	internshp industry	answered by email
82	S	N	2021	Physics & Astronomy	Physics	N/A	N/A	unspecified
83	P	N	2023	Physics & Astronomy and Electrical Engineer	Joint faculties	internship opportunities: We use a number of resources, such as the Quantum Economic Development Consortium (QED-C) website and the Quantum Computing Report, to provide you here with a curated list of current and relevant internship positions at local or global companies/institutions. The QED-C, established as part of the National Quantum Initiative Act, lists hundreds of open industry positions …	internshp industry	answered by email
84	S	N	2023	Electrical and Computer Engineering	Engineering	N/A	N/A	unspecified
85	P	N	2022	Cybersecurity & Engineering	Joint faculties	answered by email	internshp industry	answered by email
86	P	N	2022	physics and astronomy	Physics	It will also feature a Research component that may be satisified through research on-campus or at Brookhaven National Laboratory, or through a internship with an industrial partner.	internship university or industry	unspecified

## Sheet: D2 - Step 2 (Cleaning)
List of stopwords used		List of initial words and ocurrences
Term	Count	Term	Count
and	121	computing	16
the	118	phd	15
in	112	software	9
quantum	102	engineering	9
of	81	tech	8
to	67	management	8
a	44	government	8
for	38	security	6
research	36	hardware	6
or	34	doctoral	6
as	27	academia	6
companies	26	simulation	5
technology	24	physics	5
will	23	financial	5
industry	23	finance	5
graduates	23	energy	5
be	17	defence	5
you	16	communication	5
technologies	16	telecommunications	4
development	16	sensing	4
at	16	project	4
also	16	metrology	4
work	15	education	4
with	15	doctorate	4
this	14	computation	4
information	14	communications	4
high	14	academic	4
engineer	12	strategic	3
are	12	scientific	3
on	11	insurance	3
such	10	electronics	3
sectors	10	cybersecurity	3
program	10	cryptography	3
within	9	computer	3
systems	9	sensors	2
new	9	semiconductor	2
industries	9	processor	2
emerging	9	policy	2
degree	9	pharmaceuticals	2
can	9	pharmaceutical	2
well	8	patents	2
their	8	microelectronics	2
studies	8	marketing	2
services	8	manufacturing	2
programme	8	governments	2
may	8	devices	2
an	8	construction	2
training	7	computers	2
start	7	ai	2
professional	7	academy	2
it	7	usv	1
design	7	transport	1
career	7	transistor	1
which	6	telecomm	1
universities	6	spacecraft	1
that	6	simulators	1
related	6	simulations	1
professionals	6	sales	1
other	6	safety	1
manager	6	procurement	1
large	6	power	1
industrial	6	photovoltaics	1
from	6	photonics	1
fields	6	patent	1
developing	6	optoelectronics	1
careers	6	optical	1
ups	5	medicines	1
theory	5	mathematics	1
students	5	managerial	1
skills	5	magnetism	1
sector	5	logistics	1
science	5	labs	1
rapidly	5	lab	1
pursue	5	investigation	1
public	5	innovation	1
physicist	5	infrastructure	1
opportunities	5	ict	1
knowledge	5	hvac	1
is	5	healthcare	1
field	5	environmental	1
develop	5	device	1
data	5	consultancy	1
d	5	biotechnology	1
by	5	biomedical	1
business	5	bioengineering	1
applied	5	banking	1
world	4	bank	1
workforce	4	astronomy	1
up	4	aerospace	1
university	4	advisory	1
they	4
these	4
supply	4
scientist	4
ras	4
r	4
programming	4
problems	4
private	4
prepared	4
planning	4
msc	4
master’s	4
masters	4
master's	4
master	4
level	4
leading	4
join	4
institutions	4
highly	4
have	4
graduate	4
engineers	4
either	4
edge	4
demand	4
cutting	4
continue	4
apply	4
your	3
working	3
use	3
track	3
through	3
there	3
technical	3
teams	3
teaching	3
specialist	3
solutions	3
skilled	3
sb	3
roles	3
role	3
projects	3
prepares	3
positions	3
path	3
needs	3
many	3
machine	3
learning	3
interdisciplinary	3
instance	3
include	3
implementation	3
ibm	3
google	3
future	3
further	3
experimental	3
excellent	3
example	3
enables	3
e.g	3
currently	3
consultant	3
complex	3
coming	3
choose	3
challenges	3
centres	3
centers	3
both	3
become	3
application	3
algorithms	3
age	3
after	3
activity	3
able	3
who	2
towards	2
technically	2
tasks	2
tackle	2
successful	2
study	2
startups	2
specialists	2
solving	2
solid	2
societal	2
several	2
service	2
serve	2
secure	2
school	2
researcher	2
required	2
require	2
range	2
provides	2
provide	2
profiles	2
present	2
preparing	2
precision	2
posts	2
possible	2
play	2
participating	2
part	2
our	2
organizations	2
opportunity	2
operating	2
numerous	2
number	2
natural	2
multinational	2
more	2
models	2
microsoft	2
laboratories	2
into	2
internet	2
internationally	2
intensive	2
intel	2
innovative	2
independent	2
increasingly	2
increased	2
including	2
improve	2
important	2
implement	2
help	2
go	2
global	2
generation	2
gain	2
fundamental	2
following	2
firms	2
expected	2
evolving	2
even	2
establishing	2
established	2
especially	2
equips	2
equipped	2
environment	2
entrepreneurship	2
employment	2
disruptive	2
different	2
developments	2
day	2
create	2
course	2
corporations	2
control	2
consulting	2
concepts	2
competitive	2
company	2
big	2
besides	2
being	2
atomic	2
aspects	2
areas	2
applications	2
advanced	2
activities	2
across	2
ability	2
years	1
would	1
worldwide	1
works	1
wide	1
whether	1
where	1
when	1
watt	1
visionaries	1
video	1
very	1
versatile	1
various	1
variety	1
value	1
using	1
upskilling	1
uppsala	1
understanding	1
understand	1
ultimately	1
types	1
type	1
tu	1
transitions	1
transitioning	1
trans	1
trains	1
trained	1
train	1
topicsand	1
thrive	1
those	1
things	1
thesis	1
theoretical	1
them	1
thanks	1
than	1
testing	1
targets	1
target	1
talent	1
taken	1
take	1
system	1
swedish	1
supports	1
succeed	1
studying	1
strathclyde	1
stone	1
stepping	1
step	1
state	1
spin	1
specific	1
specialization	1
sought	1
some	1
society	1
so	1
smart	1
simulate	1
significantly	1
siberian	1
setting.you	1
setting	1
set	1
senior	1
second	1
search	1
scientists	1
sciences	1
schools	1
scale	1
risk	1
revolution	1
resource	1
reskilling	1
researchers	1
representative	1
regarded	1
reduce	1
recent	1
rather	1
race	1
qucs	1
qualified	1
qt	1
qlm	1
qit	1
pursuing	1
purpose	1
psiq	1
providing	1
provider	1
protection	1
protected	1
protect	1
programs	1
programme’s	1
programmes	1
programmers	1
programmer	1
programme's	1
profile	1
professor	1
professionally	1
product	1
processing	1
processes	1
proceed	1
problem	1
presented	1
preparation	1
prediction	1
postgraduate	1
postdoctoral	1
possibility	1
positioned	1
position	1
portfolio	1
poised	1
photo	1
peers	1
partners	1
particularly	1
particular	1
paradigms	1
owned	1
over	1
originating	1
oriented	1
organization	1
organisations	1
optimize	1
optimisation	1
opt	1
operation	1
operate	1
opens	1
one	1
oled	1
often	1
offs	1
obtained	1
nsu	1
nru	1
now	1
netherlands	1
necessary	1
near	1
national	1
most	1
mid	1
mep	1
measurements	1
measurement	1
means	1
materials	1
managing	1
managers	1
makers	1
make	1
major	1
mainly	1
main	1
locally	1
local	1
leiden	1
led	1
leave	1
leap	1
leaders	1
latest	1
larger	1
language	1
laboratory	1
kinds	1
key	1
kets	1
keep	1
kcik	1
jobs	1
james	1
its	1
italian	1
isp	1
involve	1
investing	1
interested	1
integrate	1
institutes	1
increase	1
impact	1
ilp	1
ii	1
if	1
identify	1
ictqt	1
ia	1
humanity	1
how	1
hired	1
highest	1
higher	1
having	1
growing	1
groups	1
greatly	1
graduation	1
giants	1
generally	1
general	1
gained	1
founding	1
founded	1
foundation	1
foreseen	1
foreign	1
follow	1
focuses	1
focus	1
fluoretiq	1
fire	1
find	1
finally	1
fellows	1
federico	1
facing	1
fabrication	1
exploiting	1
expertise	1
experiments	1
experiment	1
experience	1
exist	1
exclusive	1
examples	1
everyday	1
europe	1
etc	1
establishments	1
envisage	1
entrepreneurial	1
entrepreneur	1
enterprise	1
enter	1
enhancing	1
english	1
encryption	1
eligible	1
efforts	1
ecosystem	1
easily	1
earn	1
e	1
due	1
driving	1
drive	1
door	1
documentation	1
do	1
divisions	1
diverse	1
disciplinary	1
disaster	1
directly	1
direct	1
developers	1
derived	1
deployment	1
departments	1
department	1
delft	1
czech	1
curricula	1
creative	1
could	1
costs	1
corporate	1
contributions	1
contribute	1
contractors	1
continuing	1
constant	1
consortium	1
considered	1
consider	1
connection	1
conduct	1
components	1
complement	1
competitiveness	1
competent	1
combination	1
collaborate	1
co	1
close	1
climate	1
classical	1
citizens	1
cities	1
chemistry	1
chemical	1
change	1
challenging	1
chain	1
centre	1
centersyou	1
cases	1
case	1
capacity	1
capable	1
candidate	1
campus	1
calculations	1
but	1
businesses	1
building	1
broad	1
bristol	1
bring	1
branches	1
branch	1
between	1
benefits	1
been	1
bear	1
basic	1
back	1
available	1
authorities.the	1
attractive	1
attorneys	1
asset	1
area	1
another	1
analyst	1
analysis	1
among	1
amazon	1
already	1
all	1
aims	1
aim	1
advisors	1
advisoring	1
advising	1
advertising	1
advantage	1
actuarial	1
activated	1
acquire	1
accelerate	1
abroad	1
2	1
1	1

## Sheet: D2 - Step 3 (Mapping)
University	word number	Word	number of word ocurrences	description	career category	number	why?	Categories	notes: Three main categories for each word
16	1	computing	1	The Master enables students to continue with a PhD, by preparing a thesis within a public research organization or the R&D department of a large company. The Master also enables students to easily integrate the industrial world, for example within companies having high computing needs, or more generally in the high-tech world, whether in the R&D departments of large companies or in startups devel…	IT services	1		categories	1. Categories: The word represents industries/sectors. 2.Job profile: Outlines a specific and concrete job profile [e.g: Quantum Engineer] but does not provide information about the industries where that profile would fit 3. Already mapped or unspecified: the word has already been mapped as a category or does not provide context to be categorised.
75		computing	1	1. researchers or program managers in a quantum computing or technologies enterprise. 2.PHD	IT services	1		categories
5		computing	3	Graduates of the Masters of Quantum Computing will help to direct strategic development and deployment within organizations through their understanding of quantum software and hardware, applications, and the implementation and use cases for quantum computing. In the case of new graduates, they will be well-positioned to join teams preparing for transitions to quantum computing. Mid-career profess…	hardware	1		categories
37		computing	1	Employment opportunities are foreseen mainly in the field of high-tech companies for the development of innovative systems and services in which emerging quantum technologies are applied, such as for example protected telecommunications using quantum cryptography, quantum computing, the simulation of complex systems, precision sensors. Master's graduates would also have the possibility of continu…	hardware	1		categories
1		computing	1	You will graduate with a combination of high-level technical skills, a capacity for creative problem-solving in a high-tech environment, and the ability to apply quantum physics theory to research projects in a laboratory setting. As technology companies worldwide race to join the emerging second quantum revolution, you will graduate as a highly skilled and sought-after specialist equipped to col…	hardware	1		categories
38		computing	1	The master's degree program in Quantum Engineering trains professional profiles of engineers with a solid set of skills to operate in industrial and research and development sectors in the fields of quantum computing, quantum electronics, quantum technology, quantum sensing, quantum communication, quantum metrology and quantum security. The main targets for professional employment are high-tech c…	hardware	1		categories
42		computing	1	Academia The MSc Quantum Computer Science (QuCS) programme will be an excellent stepping stone for a PhD position. This is particularly due to the programme’s focus on research rather than, for instance, the application of quantum technology in engineering. Industry Several sectors and branches apply quantum computing to their everyday processes, or will do so in the near future. Consider, for in…	hardware	1		categories
76		computing	1	Graduates of the program will be well prepared for careers in the rapidly emerging quantum technology industries which continue to play an increasingly important role in: quantum computing and communication; quantum sensing; the simulation of quantum systems; and advanced transistor concepts. The training obtained in this program will prepared graduate for positions necessary in the development o…	hardware	1		categories
57		computing	3	The Master's Degree in Quantum Computing will develop professionals with specific knowledge of mathematics, physics and information theory, to understand how a quantum processor works, identify the types of problems in which quantum computing provides an advantage over classical computing and implement algorithms for it. These professionals will be able to develop solutions in the areas of optimi…	-		already mapped as hardware	Already mapped or unspecified
4		computing	3	Graduate with the skills to succeed in the emerging quantum computing, communications, and sensing sectors. Possible roles include: Quantum Information Technology Specialist Develop policy and design solutions for government and industry. Quantum programmer Use quantum computing systems and programming to engineer application solutions. Quantum technologies engineer Design and implement technolog…	hardware	1		categories
41	2	phd	1	Graduates are expected to find work in both the private and the public sector, in such fields as R&D, consultancy, consulting, and education. Excellent students can also choose to pursue a PhD degree at TU Delft, Leiden University, or other leading universities in the Netherlands or abroad.	academic research	1		categories
52		phd	2	Engineering path: enter industry related ecosystem, including quantum software companies, spin-offs, and large industries working on hardware developments of qt for computation and communication. Experimental path: to pursue fundamental or applied research on experimental topics and help develop disruptive cutting-edge technologies, leading to a phd Theory parth: leading to a phd	academic research	1		categories
16		phd	1	The Master enables students to continue with a PhD, by preparing a thesis within a public research organization or the R&D department of a large company. The Master also enables students to easily integrate the industrial world, for example within companies having high computing needs, or more generally in the high-tech world, whether in the R&D departments of large companies or in startups devel…	academic research	1		categories
18		phd	1	They will be able either to apply for a high-level PhD programme and to pursue a career in academia, or to envisage a career in the industrial research and development, in the fields of emerging technologies.	academic research	1		categories
66		phd	1	This innovative MSc aims to train a new generation of engineers to work in a range of companies developing quantum technologies, from corporate giants such as Google, Microsoft, Intel and IBM to start-ups originating in Bristol such as KETS Quantum Security, PsiQ, QLM and FluoretiQ. You will also gain excellent preparation to further your studies with a PhD in quantum technologies and successful …	academic research	1		categories
43		phd	1	Graduates may work in industrial and service companies that conduct R&D activities on the design and implementation of quantum technologies. Graduates may continue doctoral studies on quantum information technologies and its interdisciplinary fields at universities and research centers. As students of the QIT master programme you gain benefits from the close co-operation among the university and …	academic research	1		categories
67		phd	1	A Masters degree in Physics prepares you for a wide and versatile range of careers in science and engineering as well as all areas of consulting, financial services, etc. Many graduates proceed to a PhD. With this MSc you will be especially prepared to drive the quantum concepts taken up rapidly by industry. Strathclyde Physics graduates are working across the world in a number of different roles…	academic research	1		categories
59		phd	1	You can work at businesses that develop information technology, means to improve energy supply systems, or target other environmental challenges, both at established larger companies, research-intensive companies or start-ups. In electronics, magnetism, and optoelectronics there is a constant development of semiconductor technology, measurement technology, photo and video technology, LED and OLED…	academic research	1		categories
38		phd	1	The master's degree program in Quantum Engineering trains professional profiles of engineers with a solid set of skills to operate in industrial and research and development sectors in the fields of quantum computing, quantum electronics, quantum technology, quantum sensing, quantum communication, quantum metrology and quantum security. The main targets for professional employment are high-tech c…	academic research	1		categories
58		phd	1	career in established high-technology industry or the rapidly growing sector of quantum technology start-up companies. The track provides a solid foundation for further studies leading to a PhD degree. You can also complement your studies with training in entrepreneurship	academic research	1		categories
13		phd	1	Quantum Information specialists are currently in high demand, locally and internationally, both in academia, with numerous PhD programs, and in industry, with many start-ups and large companies being interested in quantum information.	academic research	1		categories
75		phd	1	1. researchers or program managers in a quantum computing or technologies enterprise. 2.PHD	academic research	1		categories
42		phd	1	Academia The MSc Quantum Computer Science (QuCS) programme will be an excellent stepping stone for a PhD position. This is particularly due to the programme’s focus on research rather than, for instance, the application of quantum technology in engineering. Industry Several sectors and branches apply quantum computing to their everyday processes, or will do so in the near future. Consider, for in…	academic research	1		categories
74		phd	1	opportunities in research, device design & construction, and programming across number of industries: research labs driving new technology (industrial, government, academic) major technology corporations defence contractors energy companies telecomm startups and entrepreneurial opportunities continue studying to earn a phd	academic research	1		categories
72	3	software	1	Quantum engineer Quantum physicist Atomic physicist Quantum research scientist Quantum hardware engineer Quantum software engineer Quantum control engineer	-			Job profile
52		software	1	Engineering path: enter industry related ecosystem, including quantum software companies, spin-offs, and large industries working on hardware developments of qt for computation and communication. Experimental path: to pursue fundamental or applied research on experimental topics and help develop disruptive cutting-edge technologies, leading to a phd Theory parth: leading to a phd	software	1		categories
16		software	1	The Master enables students to continue with a PhD, by preparing a thesis within a public research organization or the R&D department of a large company. The Master also enables students to easily integrate the industrial world, for example within companies having high computing needs, or more generally in the high-tech world, whether in the R&D departments of large companies or in startups devel…	software	1		categories
5		software	1	Graduates of the Masters of Quantum Computing will help to direct strategic development and deployment within organizations through their understanding of quantum software and hardware, applications, and the implementation and use cases for quantum computing. In the case of new graduates, they will be well-positioned to join teams preparing for transitions to quantum computing. Mid-career profess…	software	1		categories
67		software	1	A Masters degree in Physics prepares you for a wide and versatile range of careers in science and engineering as well as all areas of consulting, financial services, etc. Many graduates proceed to a PhD. With this MSc you will be especially prepared to drive the quantum concepts taken up rapidly by industry. Strathclyde Physics graduates are working across the world in a number of different roles…	-			Job profile
6		software	1	Business Analyst Computational Structural Biologist Data Scientist Mechanical Design Engineer Process Engineer Quantum Hardware Engineer Quantum Physicist Research Scientist Senior Product Manager Software Developer	-			Job profile
64		software	1	This course may be attractive to you if you aim to go on to doctoral study (theory or experiment) work in a high-technology company exploiting cutting-edge technologies related to our research (this could involve development of quantum information technology, high-precision measurements and quantum metrology, and photonics/optical communications) work in business/data analysis, research, computer…	software	1		categories
77		software	1	Software track: prepares students to program and control quantum information devices 2.Hardware track: focuses on the design, fabrication and testing of quantum devices"	software	1		categories
38		software	1	The master's degree program in Quantum Engineering trains professional profiles of engineers with a solid set of skills to operate in industrial and research and development sectors in the fields of quantum computing, quantum electronics, quantum technology, quantum sensing, quantum communication, quantum metrology and quantum security. The main targets for professional employment are high-tech c…	software	1		categories
61	4	engineering	1	Quantum Engineering: Tasks for quantum engineers include development of new technologies in companies, applied and fundamental research in the public and the private sectors, consulting work, as well as advising governments and policy makers	-	-	unspecified	Already mapped or unspecified
52		engineering	1	Engineering path: enter industry related ecosystem, including quantum software companies, spin-offs, and large industries working on hardware developments of qt for computation and communication. Experimental path: to pursue fundamental or applied research on experimental topics and help develop disruptive cutting-edge technologies, leading to a phd Theory parth: leading to a phd	-		unspecified	Already mapped or unspecified
66		engineering	1	This innovative MSc aims to train a new generation of engineers to work in a range of companies developing quantum technologies, from corporate giants such as Google, Microsoft, Intel and IBM to start-ups originating in Bristol such as KETS Quantum Security, PsiQ, QLM and FluoretiQ. You will also gain excellent preparation to further your studies with a PhD in quantum technologies and successful …	-		already mapped as academic research	Already mapped or unspecified
68		engineering	1	equipped for a variety of careers either in an academic or industrial setting.You will also be well qualified to pursue a doctoral degree e.g. in the School of Physics & Astronomy or the James Watt School of Engineering.	-		already mapped as academic research	Already mapped or unspecified
67		engineering	1	A Masters degree in Physics prepares you for a wide and versatile range of careers in science and engineering as well as all areas of consulting, financial services, etc. Many graduates proceed to a PhD. With this MSc you will be especially prepared to drive the quantum concepts taken up rapidly by industry. Strathclyde Physics graduates are working across the world in a number of different roles…	-		unspecified	Already mapped or unspecified
38		engineering	1	The master's degree program in Quantum Engineering trains professional profiles of engineers with a solid set of skills to operate in industrial and research and development sectors in the fields of quantum computing, quantum electronics, quantum technology, quantum sensing, quantum communication, quantum metrology and quantum security. The main targets for professional employment are high-tech c…	-		unspecified	Already mapped or unspecified
42		engineering	1	Academia The MSc Quantum Computer Science (QuCS) programme will be an excellent stepping stone for a PhD position. This is particularly due to the programme’s focus on research rather than, for instance, the application of quantum technology in engineering. Industry Several sectors and branches apply quantum computing to their everyday processes, or will do so in the near future. Consider, for in…	-		unspecified	Already mapped or unspecified
79		engineering	2	A master’s degree in quantum engineering opens the door to doctoral studies and a career in academia, but also industry roles such as atomic physicist, quantum physicist, project manager, consultant and many more. Recent quantum engineering master’s graduates have been hired by companies such as IBM, Google and Amazon.	-		unspecified	Already mapped or unspecified
21	5	tech	1	doctorate and work in research, or take up activities in high-tech development, in manufacturing or sales in the area of the very latest quantum technologies, which are currently poised to leap from the research world into broad application.	IT services	1		categories
23		tech	2	in experimental research, in the planning and documentation of research projects and in related fields of activity, for example in patents, development, project planning or in authorities.The graduates of the course are trained to work in interdisciplinary research teams at universities and in the high-tech industry. Founding or participating in start-ups, which in the high-tech industry are ofte…	IT services	1		categories
16		tech	1	The Master enables students to continue with a PhD, by preparing a thesis within a public research organization or the R&D department of a large company. The Master also enables students to easily integrate the industrial world, for example within companies having high computing needs, or more generally in the high-tech world, whether in the R&D departments of large companies or in startups devel…	IT services	1		categories
37		tech	1	Employment opportunities are foreseen mainly in the field of high-tech companies for the development of innovative systems and services in which emerging quantum technologies are applied, such as for example protected telecommunications using quantum cryptography, quantum computing, the simulation of complex systems, precision sensors. Master's graduates would also have the possibility of continu…	IT services	1		categories
1		tech	1	You will graduate with a combination of high-level technical skills, a capacity for creative problem-solving in a high-tech environment, and the ability to apply quantum physics theory to research projects in a laboratory setting. As technology companies worldwide race to join the emerging second quantum revolution, you will graduate as a highly skilled and sought-after specialist equipped to col…	IT services	1		categories
10		tech	1	in the IT industry, developing new quantum algorithms to optimize complex calculations in tech companies, developing systems and components for quantum information processing as a consultant in companies and industries, for instance in connection with the development and implementation of quantum simulations within the pharmaceutical industry e.g., to simulate experiments when developing medicine…	IT services	1		categories
38		tech	1	The master's degree program in Quantum Engineering trains professional profiles of engineers with a solid set of skills to operate in industrial and research and development sectors in the fields of quantum computing, quantum electronics, quantum technology, quantum sensing, quantum communication, quantum metrology and quantum security. The main targets for professional employment are high-tech c…	IT services	1		categories
41	6	management	1	Graduates are expected to find work in both the private and the public sector, in such fields as R&D, consultancy, consulting, and education. Excellent students can also choose to pursue a PhD degree at TU Delft, Leiden University, or other leading universities in the Netherlands or abroad.	consulting	1		categories
5		management	1	Graduates of the Masters of Quantum Computing will help to direct strategic development and deployment within organizations through their understanding of quantum software and hardware, applications, and the implementation and use cases for quantum computing. In the case of new graduates, they will be well-positioned to join teams preparing for transitions to quantum computing. Mid-career profess…	consulting	1		categories
5		management	1	Graduates of the Masters of Quantum Computing will help to direct strategic development and deployment within organizations through their understanding of quantum software and hardware, applications, and the implementation and use cases for quantum computing. In the case of new graduates, they will be well-positioned to join teams preparing for transitions to quantum computing. Mid-career profess…	consulting	1		categories
67		management	1	A Masters degree in Physics prepares you for a wide and versatile range of careers in science and engineering as well as all areas of consulting, financial services, etc. Many graduates proceed to a PhD. With this MSc you will be especially prepared to drive the quantum concepts taken up rapidly by industry. Strathclyde Physics graduates are working across the world in a number of different roles…	consulting	1		categories
39		management	1	The graduates of the master’s degree programme can go on to work at private firms in the following sectors finance and insurance, e.g. asset and risk consulting, financial advisoring, insurance and actuarial work biotechnology, chemical computation and pharmaceuticals. Graduates of the master’s degree programme may also join government organisations or state-owned companies that provide services …	consulting	1		categories
57		management	1	The Master's Degree in Quantum Computing will develop professionals with specific knowledge of mathematics, physics and information theory, to understand how a quantum processor works, identify the types of problems in which quantum computing provides an advantage over classical computing and implement algorithms for it. These professionals will be able to develop solutions in the areas of optimi…	-	-	unspecified	Already mapped or unspecified
25		management	2	IT and IT infrastructure (IT) security and safety Hardware and software design Operating systems and system design Programming Planning and construction of data centres Power supply/USV Fire protection Building services and HVAC IT management Innovation management	IT services	1		categories
2	7	government	1	The coming Quantum Age will require a technically-skilled workforce to serve the needs of this new and rapidly evolving industry. There will also be an increased demand for knowledge of the field within government, defence, finance, professional services and related sectors. This program equips you with the required skills and knowledge of the scientific, technical, business and societal aspects …	government	1		categories
3		government	1	The coming Quantum Age will require a technically-skilled workforce to serve the needs of this new and rapidly evolving industry. There will also be an increased demand for knowledge of the field within government, defence, finance, professional services and related sectors. This program equips you with the required skills and knowledge of the scientific, technical, business and societal aspects …	government	1	different master, same outcomes	categories
63		government	1	The programme prepares graduates for careers in the emerging quantum technology industries which play an increasingly important role in: secure communication; sensing and metrology; the simulation of other quantum systems; and ultimately in general-purpose quantum computation. Graduates will also be well prepared for research at the highest level in the numerous groups now developing quantum tech…	government	1		categories
39		government	1	The graduates of the master’s degree programme can go on to work at private firms in the following sectors finance and insurance, e.g. asset and risk consulting, financial advisoring, insurance and actuarial work biotechnology, chemical computation and pharmaceuticals. Graduates of the master’s degree programme may also join government organisations or state-owned companies that provide services …	government	1		categories
8		government	1	Our graduates and postdoctoral fellows are regarded as role models, visionaries and leaders of the quantum industry by their peers. They leave campus and become global citizens who impact academic, industry and government sectors, establishing diverse careers working in academia, multinational companies, governments and start-ups.	government	1		categories
74		government	1	opportunities in research, device design & construction, and programming across number of industries: research labs driving new technology (industrial, government, academic) major technology corporations defence contractors energy companies telecomm startups and entrepreneurial opportunities continue studying to earn a phd	government	1		categories
76		government	1	Graduates of the program will be well prepared for careers in the rapidly emerging quantum technology industries which continue to play an increasingly important role in: quantum computing and communication; quantum sensing; the simulation of quantum systems; and advanced transistor concepts. The training obtained in this program will prepared graduate for positions necessary in the development o…	government	1		categories
4		government	1	Graduate with the skills to succeed in the emerging quantum computing, communications, and sensing sectors. Possible roles include: Quantum Information Technology Specialist Develop policy and design solutions for government and industry. Quantum programmer Use quantum computing systems and programming to engineer application solutions. Quantum technologies engineer Design and implement technolog…	government	1		categories
25	8	security	1	IT and IT infrastructure (IT) security and safety Hardware and software design Operating systems and system design Programming Planning and construction of data centres Power supply/USV Fire protection Building services and HVAC IT management Innovation management	defence and space	1		categories
66		security	1	This innovative MSc aims to train a new generation of engineers to work in a range of companies developing quantum technologies, from corporate giants such as Google, Microsoft, Intel and IBM to start-ups originating in Bristol such as KETS Quantum Security, PsiQ, QLM and FluoretiQ. You will also gain excellent preparation to further your studies with a PhD in quantum technologies and successful …	-	-	unspecified	Already mapped or unspecified
38		security	2	The master's degree program in Quantum Engineering trains professional profiles of engineers with a solid set of skills to operate in industrial and research and development sectors in the fields of quantum computing, quantum electronics, quantum technology, quantum sensing, quantum communication, quantum metrology and quantum security. The main targets for professional employment are high-tech c…	-	-	already mapped as defence	Already mapped or unspecified
4		security	1	Graduate with the skills to succeed in the emerging quantum computing, communications, and sensing sectors. Possible roles include Quantum Information Technology Specialist Develop policy and design solutions for government and industry. Quantum programmer Use quantum computing systems and programming to engineer application solutions. Quantum technologies engineer Design and implement technologi…	defence and space	1		categories
5		security	1	Graduates of the Masters of Quantum Computing will help to direct strategic development and deployment within organizations through their understanding of quantum software and hardware, applications, and the implementation and use cases for quantum computing. In the case of new graduates, they will be well-positioned to join teams preparing for transitions to quantum computing. Mid-career profess…	defence and space	1		categories
72	9	hardware	1	Quantum engineer Quantum physicist Atomic physicist Quantum research scientist Quantum hardware engineer Quantum software engineer Quantum control engineer	-	-		Job profile
52		hardware	1	Engineering path: enter industry related ecosystem, including quantum software companies, spin-offs, and large industries working on hardware developments of qt for computation and communication. Experimental path: to pursue fundamental or applied research on experimental topics and help develop disruptive cutting-edge technologies, leading to a phd Theory parth: leading to a phd	hardware	1		categories
5		hardware	1	Graduates of the Masters of Quantum Computing will help to direct strategic development and deployment within organizations through their understanding of quantum software and hardware, applications, and the implementation and use cases for quantum computing. In the case of new graduates, they will be well-positioned to join teams preparing for transitions to quantum computing. Mid-career profess…	hardware	1		categories
6		hardware	1	Business Analyst Computational Structural Biologist Data Scientist Mechanical Design Engineer Process Engineer Quantum Hardware Engineer Quantum Physicist Research Scientist Senior Product Manager Software Developer	-	-		Job profile
77		hardware	1	"Software track: prepares students to program and control quantum information devices 2.Hardware track: focuses on the design, fabrication and testing of quantum devices"""	hardware	1		categories
38		hardware	1	The master's degree program in Quantum Engineering trains professional profiles of engineers with a solid set of skills to operate in industrial and research and development sectors in the fields of quantum computing, quantum electronics, quantum technology, quantum sensing, quantum communication, quantum metrology and quantum security. The main targets for professional employment are high-tech c…	-	-	already mapped as hardware	Already mapped or unspecified
51	10	doctoral	1	This is a research-oriented master that can be considered a step towards doctoral studies.	academic research	1		categories
66		doctoral	1	This innovative MSc aims to train a new generation of engineers to work in a range of companies developing quantum technologies, from corporate giants such as Google, Microsoft, Intel and IBM to start-ups originating in Bristol such as KETS Quantum Security, PsiQ, QLM and FluoretiQ. You will also gain excellent preparation to further your studies with a PhD in quantum technologies and successful …	-	-	already mapped as academic research	Already mapped or unspecified
43		doctoral	1	Graduates may work in industrial and service companies that conduct R&D activities on the design and implementation of quantum technologies. Graduates may continue doctoral studies on quantum information technologies and its interdisciplinary fields at universities and research centers. As students of the QIT master programme you gain benefits from the close co-operation among the university and …	academic research	1		categories
68		doctoral	1	"equipped for a variety of careers either in an academic or industrial setting.You will also be well qualified to pursue a doctoral degree e.g. in the School of Physics & Astronomy or the James Watt School of Engineering."	-	-	already mapped as academic research	Already mapped or unspecified
64		doctoral	1	This course may be attractive to you if you aim to go on to doctoral study (theory or experiment) work in a high-technology company exploiting cutting-edge technologies related to our research (this could involve development of quantum information technology, high-precision measurements and quantum metrology, and photonics/optical communications) work in business/data analysis, research, computer…	academic research	1		categories
79		doctoral	1	A master’s degree in quantum engineering opens the door to doctoral studies and a career in academia, but also industry roles such as atomic physicist, quantum physicist, project manager, consultant and many more. Recent quantum engineering master’s graduates have been hired by companies such as IBM, Google and Amazon.	-	-	already mapped as academic research	Already mapped or unspecified
26	11	academia	1	lab work and tasks in manufacturing or research and development. Doctorate/career in academia	academic research	1		categories
18		academia	1	They will be able either to apply for a high-level PhD programme and to pursue a career in academia, or to envisage a career in the industrial research and development, in the fields of emerging technologies.	-	-	already mapped as academic research	Already mapped or unspecified
8		academia	1	Our graduates and postdoctoral fellows are regarded as role models, visionaries and leaders of the quantum industry by their peers. They leave campus and become global citizens who impact academic, industry and government sectors, establishing diverse careers working in academia, multinational companies, governments and start-ups.	academic research	1		categories
13		academia	1	Quantum Information specialists are currently in high demand, locally and internationally, both in academia, with numerous PhD programs, and in industry, with many start-ups and large companies being interested in quantum information.	-	-	already mapped as academic research	Already mapped or unspecified
42		academia	1	Academia The MSc Quantum Computer Science (QuCS) programme will be an excellent stepping stone for a PhD position. This is particularly due to the programme’s focus on research rather than, for instance, the application of quantum technology in engineering. Industry Several sectors and branches apply quantum computing to their everyday processes, or will do so in the near future. Consider, for in…	-	-	already mapped as academic research	Already mapped or unspecified
79		academia	1	A master’s degree in quantum engineering opens the door to doctoral studies and a career in academia, but also industry roles such as atomic physicist, quantum physicist, project manager, consultant and many more. Recent quantum engineering master’s graduates have been hired by companies such as IBM, Google and Amazon.	academic research	1		categories
63	12	simulation	1	The programme prepares graduates for careers in the emerging quantum technology industries which play an increasingly important role in: secure communication; sensing and metrology; the simulation of other quantum systems; and ultimately in general-purpose quantum computation. Graduates will also be well prepared for research at the highest level in the numerous groups now developing quantum tech…	-	-	unspecified	Already mapped or unspecified
37		simulation	1	Employment opportunities are foreseen mainly in the field of high-tech companies for the development of innovative systems and services in which emerging quantum technologies are applied, such as for example protected telecommunications using quantum cryptography, quantum computing, the simulation of complex systems, precision sensors. Master's graduates would also have the possibility of continu…	-	-	already mapped as IT services	Already mapped or unspecified
52		simulation	1	Engineering path: enter industry related ecosystem, including quantum software companies, spin-offs, and large industries working on hardware developments of qt for computation and communication. Experimental path: to pursue fundamental or applied research on experimental topics and help develop disruptive cutting-edge technologies, leading to a phd Theory parth: leading to a phd	-	-	already mapped as academic research	Already mapped or unspecified
76		simulation	1	Graduates of the program will be well prepared for careers in the rapidly emerging quantum technology industries which continue to play an increasingly important role in: quantum computing and communication; quantum sensing; the simulation of quantum systems; and advanced transistor concepts. The training obtained in this program will prepared graduate for positions necessary in the development o…	-	-	already mapped as hardware/software	Already mapped or unspecified
57		simulation	1	The Master's Degree in Quantum Computing will develop professionals with specific knowledge of mathematics, physics and information theory, to understand how a quantum processor works, identify the types of problems in which quantum computing provides an advantage over classical computing and implement algorithms for it. These professionals will be able to develop solutions in the areas of optimi…	-	-	unspecified	Already mapped or unspecified
68	13	physics	1	"equipped for a variety of careers either in an academic or industrial setting.You will also be well qualified to pursue a doctoral degree e.g. in the School of Physics & Astronomy or the James Watt School of Engineering."	-	-	already mapped as academic research	Already mapped or unspecified
1		physics	1	You will graduate with a combination of high-level technical skills, a capacity for creative problem-solving in a high-tech environment, and the ability to apply quantum physics theory to research projects in a laboratory setting. As technology companies worldwide race to join the emerging second quantum revolution, you will graduate as a highly skilled and sought-after specialist equipped to col…	-	-	unspecified	Already mapped or unspecified
67		physics	2	A Masters degree in Physics prepares you for a wide and versatile range of careers in science and engineering as well as all areas of consulting, financial services, etc. Many graduates proceed to a PhD. With this MSc you will be especially prepared to drive the quantum concepts taken up rapidly by industry. Strathclyde Physics graduates are working across the world in a number of different roles…	-	-	unspecified	Already mapped or unspecified
57		physics	1	The Master's Degree in Quantum Computing will develop professionals with specific knowledge of mathematics, physics and information theory, to understand how a quantum processor works, identify the types of problems in which quantum computing provides an advantage over classical computing and implement algorithms for it. These professionals will be able to develop solutions in the areas of optimi…	-	-	unspecified	Already mapped or unspecified
67	14	financial	1	A Masters degree in Physics prepares you for a wide and versatile range of careers in science and engineering as well as all areas of consulting, financial services, etc. Many graduates proceed to a PhD. With this MSc you will be especially prepared to drive the quantum concepts taken up rapidly by industry. Strathclyde Physics graduates are working across the world in a number of different roles…	financial services	1		categories
39		financial	1	The graduates of the master’s degree programme can go on to work at private firms in the following sectors finance and insurance, e.g. asset and risk consulting, financial advisoring, insurance and actuarial work biotechnology, chemical computation and pharmaceuticals. Graduates of the master’s degree programme may also join government organisations or state-owned companies that provide services …	-	-	already mapped as financial services	Already mapped or unspecified
38		financial	1	The master's degree program in Quantum Engineering trains professional profiles of engineers with a solid set of skills to operate in industrial and research and development sectors in the fields of quantum computing, quantum electronics, quantum technology, quantum sensing, quantum communication, quantum metrology and quantum security. The main targets for professional employment are high-tech c…	financial services	1		categories
42		financial	1	Academia The MSc Quantum Computer Science (QuCS) programme will be an excellent stepping stone for a PhD position. This is particularly due to the programme’s focus on research rather than, for instance, the application of quantum technology in engineering. Industry Several sectors and branches apply quantum computing to their everyday processes, or will do so in the near future. Consider, for in…	financial services	1		categories
5		financial	1	Graduates of the Masters of Quantum Computing will help to direct strategic development and deployment within organizations through their understanding of quantum software and hardware, applications, and the implementation and use cases for quantum computing. In the case of new graduates, they will be well-positioned to join teams preparing for transitions to quantum computing. Mid-career profess…	financial services	1		categories
2	15	finance	1	The coming Quantum Age will require a technically-skilled workforce to serve the needs of this new and rapidly evolving industry. There will also be an increased demand for knowledge of the field within government, defence, finance, professional services and related sectors. This program equips you with the required skills and knowledge of the scientific, technical, business and societal aspects …	financial services	1	different master, same outcomes	categories
3		finance	1	The coming Quantum Age will require a technically-skilled workforce to serve the needs of this new and rapidly evolving industry. There will also be an increased demand for knowledge of the field within government, defence, finance, professional services and related sectors. This program equips you with the required skills and knowledge of the scientific, technical, business and societal aspects …	financial services	1	different master, same outcomes	categories
39		finance	1	The graduates of the master’s degree programme can go on to work at private firms in the following sectors finance and insurance, e.g. asset and risk consulting, financial advisoring, insurance and actuarial work biotechnology, chemical computation and pharmaceuticals. Graduates of the master’s degree programme may also join government organisations or state-owned companies that provide services …	financial services	1		categories
57		finance	1	The Master's Degree in Quantum Computing will develop professionals with specific knowledge of mathematics, physics and information theory, to understand how a quantum processor works, identify the types of problems in which quantum computing provides an advantage over classical computing and implement algorithms for it. These professionals will be able to develop solutions in the areas of optimi…	financial services	1		categories
17		finance	1	Private sector (Industry, Finance) Research Entrepreneurship	financial services	1		categories
59	16	energy	1	You can work at businesses that develop information technology, means to improve energy supply systems, or target other environmental challenges, both at established larger companies, research-intensive companies or start-ups. In electronics, magnetism, and optoelectronics there is a constant development of semiconductor technology, measurement technology, photo and video technology, LED and OLED…	-	-	already mapped as hardware	Already mapped or unspecified
38		energy	1	The master's degree program in Quantum Engineering trains professional profiles of engineers with a solid set of skills to operate in industrial and research and development sectors in the fields of quantum computing, quantum electronics, quantum technology, quantum sensing, quantum communication, quantum metrology and quantum security. The main targets for professional employment are high-tech c…	-	-	unspecified	Already mapped or unspecified
74		energy	1	opportunities in research, device design & construction, and programming across number of industries: research labs driving new technology (industrial, government, academic) major technology corporations defence contractors energy companies telecomm startups and entrepreneurial opportunities continue studying to earn a phd	.	-	unspecified	Already mapped or unspecified
57		energy	2	The Master's Degree in Quantum Computing will develop professionals with specific knowledge of mathematics, physics and information theory, to understand how a quantum processor works, identify the types of problems in which quantum computing provides an advantage over classical computing and implement algorithms for it. These professionals will be able to develop solutions in the areas of optimi…	-	-	unspecified	Already mapped or unspecified
2	17	defence	1	The coming Quantum Age will require a technically-skilled workforce to serve the needs of this new and rapidly evolving industry. There will also be an increased demand for knowledge of the field within government, defence, finance, professional services and related sectors. This program equips you with the required skills and knowledge of the scientific, technical, business and societal aspects …	defence and space	1	different master, same outcomes	categories
3		defence	1	The coming Quantum Age will require a technically-skilled workforce to serve the needs of this new and rapidly evolving industry. There will also be an increased demand for knowledge of the field within government, defence, finance, professional services and related sectors. This program equips you with the required skills and knowledge of the scientific, technical, business and societal aspects …	defence and space	1	different master, same outcomes	categories
67		defence	1	A Masters degree in Physics prepares you for a wide and versatile range of careers in science and engineering as well as all areas of consulting, financial services, etc. Many graduates proceed to a PhD. With this MSc you will be especially prepared to drive the quantum concepts taken up rapidly by industry. Strathclyde Physics graduates are working across the world in a number of different roles…	-	-		Job profile
38		defence	1	The master's degree program in Quantum Engineering trains professional profiles of engineers with a solid set of skills to operate in industrial and research and development sectors in the fields of quantum computing, quantum electronics, quantum technology, quantum sensing, quantum communication, quantum metrology and quantum security. The main targets for professional employment are high-tech c…	defence and space	1		categories
74		defence	1	opportunities in research, device design & construction, and programming across number of industries: research labs driving new technology (industrial, government, academic) major technology corporations defence contractors energy companies telecomm startups and entrepreneurial opportunities continue studying to earn a phd	defence and space	1		categories
52	18	communication	2	Engineering path: enter industry related ecosystem, including quantum software companies, spin-offs, and large industries working on hardware developments of qt for computation and communication. Experimental path: to pursue fundamental or applied research on experimental topics and help develop disruptive cutting-edge technologies, leading to a phd Theory parth: leading to a phd	-	-	already mapped as hardware	Already mapped or unspecified
63		communication	1	The programme prepares graduates for careers in the emerging quantum technology industries which play an increasingly important role in: secure communication; sensing and metrology; the simulation of other quantum systems; and ultimately in general-purpose quantum computation. Graduates will also be well prepared for research at the highest level in the numerous groups now developing quantum tech…	defence and space	1		categories
38		communication	1	The master's degree program in Quantum Engineering trains professional profiles of engineers with a solid set of skills to operate in industrial and research and development sectors in the fields of quantum computing, quantum electronics, quantum technology, quantum sensing, quantum communication, quantum metrology and quantum security. The main targets for professional employment are high-tech c…	-	-	already mapped as hardware	Already mapped or unspecified
76		communication	1	Graduates of the program will be well prepared for careers in the rapidly emerging quantum technology industries which continue to play an increasingly important role in: quantum computing and communication; quantum sensing; the simulation of quantum systems; and advanced transistor concepts. The training obtained in this program will prepared graduate for positions necessary in the development o…	-	-	already mapped as hardware	Already mapped or unspecified
37	19	telecommunications	1	Employment opportunities are foreseen mainly in the field of high-tech companies for the development of innovative systems and services in which emerging quantum technologies are applied, such as for example protected telecommunications using quantum cryptography, quantum computing, the simulation of complex systems, precision sensors. Master's graduates would also have the possibility of continu…	-	-	already mapped as hardware	Already mapped or unspecified
10		telecommunications	1	in the IT industry, developing new quantum algorithms to optimize complex calculations in tech companies, developing systems and components for quantum information processing as a consultant in companies and industries, for instance in connection with the development and implementation of quantum simulations within the pharmaceutical industry e.g., to simulate experiments when developing medicine…	-	-	already mapped as IT	Already mapped or unspecified
19		telecommunications	1	Sectors : Public Research; Education; Electronics industry; Semiconductor and Microelectronics industry; Computers, internet and telecommunications; Bank & Insurance.	IT services	1		categories
38		telecommunications	1	The master's degree program in Quantum Engineering trains professional profiles of engineers with a solid set of skills to operate in industrial and research and development sectors in the fields of quantum computing, quantum electronics, quantum technology, quantum sensing, quantum communication, quantum metrology and quantum security. The main targets for professional employment are high-tech c…	-	-	already mapped as hardware	Already mapped or unspecified
63	20	sensing	1	The programme prepares graduates for careers in the emerging quantum technology industries which play an increasingly important role in: secure communication; sensing and metrology; the simulation of other quantum systems; and ultimately in general-purpose quantum computation. Graduates will also be well prepared for research at the highest level in the numerous groups now developing quantum tech…	.	-	already mapped as hardware	Already mapped or unspecified
76		sensing	1	Graduates of the program will be well prepared for careers in the rapidly emerging quantum technology industries which continue to play an increasingly important role in: quantum computing and communication; quantum sensing; the simulation of quantum systems; and advanced transistor concepts. The training obtained in this program will prepared graduate for positions necessary in the development o…	-	-	already mapped as hardware	Already mapped or unspecified
38		sensing	1	The master's degree program in Quantum Engineering trains professional profiles of engineers with a solid set of skills to operate in industrial and research and development sectors in the fields of quantum computing, quantum electronics, quantum technology, quantum sensing, quantum communication, quantum metrology and quantum security. The main targets for professional employment are high-tech c…	-	-		Already mapped or unspecified
4		sensing	1	Graduate with the skills to succeed in the emerging quantum computing, communications, and sensing sectors. Possible roles include: Quantum Information Technology Specialist Develop policy and design solutions for government and industry. Quantum programmer Use quantum computing systems and programming to engineer application solutions. Quantum technologies engineer Design and implement technolog…	-	-	already mapped as hardware	Already mapped or unspecified
23	21	project	1	in experimental research, in the planning and documentation of research projects and in related fields of activity, for example in patents, development, project planning or in authorities.The graduates of the course are trained to work in interdisciplinary research teams at universities and in the high-tech industry. Founding or participating in start-ups, which in the high-tech industry are ofte…	consulting	1		categories
5		project	1	Graduates of the Masters of Quantum Computing will help to direct strategic development and deployment within organizations through their understanding of quantum software and hardware, applications, and the implementation and use cases for quantum computing. In the case of new graduates, they will be well-positioned to join teams preparing for transitions to quantum computing. Mid-career profess…	-	-	already mapped as consulting	Already mapped or unspecified
67		project	1	A Masters degree in Physics prepares you for a wide and versatile range of careers in Joint Faculties and engineering as well as all areas of consulting, financial services, etc. Many graduates proceed to a PhD. With this MSc you will be especially prepared to drive the quantum concepts taken up rapidly by industry. Strathclyde Physics graduates are working across the world in a number of differe…	-	-		Job profile
79		project	1	A master’s degree in quantum engineering opens the door to doctoral studies and a career in academia, but also industry roles such as atomic physicist, quantum physicist, project manager, consultant and many more. Recent quantum engineering master’s graduates have been hired by companies such as IBM, Google and Amazon.	-	-	unspecified	Job profile
63	22	metrology	1	The programme prepares graduates for careers in the emerging quantum technology industries which play an increasingly important role in: secure communication; sensing and metrology; the simulation of other quantum systems; and ultimately in general-purpose quantum computation. Graduates will also be well prepared for research at the highest level in the numerous groups now developing quantum tech…	hardware	1		categories
64		metrology	1	This course may be attractive to you if you aim to go on to doctoral study (theory or experiment) work in a high-technology company exploiting cutting-edge technologies related to our research (this could involve development of quantum information technology, high-precision measurements and quantum metrology, and photonics/optical communications) work in business/data analysis, research, computer…	-	-	already mapped as IT service	Already mapped or unspecified
38		metrology	2	The master's degree program in Quantum Engineering trains professional profiles of engineers with a solid set of skills to operate in industrial and research and development sectors in the fields of quantum computing, quantum electronics, quantum technology, quantum sensing, quantum communication, quantum metrology and quantum security. The main targets for professional employment are high-tech c…	-	-	already mapped as hardware	Already mapped or unspecified
41	23	education	1	Graduates are expected to find work in both the private and the public sector, in such fields as R&D, consultancy, consulting, and education. Excellent students can also choose to pursue a PhD degree at 41, Leiden University, or other leading universities in the Netherlands or abroad.	education	1		categories
47		education	1	The graduates of the MEP can choose the following kinds of activity: postgraduate study in NRU NSU and research institutes of Siberian Branch of RAS (in particular, in IA&E SB RAS, ILP SB RAS, ISP SB RAS); teaching in higher education institutions: work in research divisions in industry and firms; business and advisory activity.	education	1		categories
43		education	1	"Graduates may work in industrial and service companies that conduct R&D activities on the design and implementation of quantum technologies. Graduates may continue doctoral studies on quantum information technologies and its interdisciplinary fields at universities and research centers. As students of the QIT master programme you gain benefits from the close co-operation among the university and…	-	-	already mapped as academic research	Already mapped or unspecified
19		education	1	Sectors : Public Research; Education; Electronics industry; Semiconductor and Microelectronics industry; Computers, internet and telecommunications; Bank & Insurance.	education	1		categories
26	24	doctorate	1	Lab work and tasks in manufacturing or research and development. Doctorate/career in academia	-	-	already mapped as "academic research"	Already mapped or unspecified
21		doctorate	1	doctorate and work in research, or take up activities in high-tech development, in manufacturing or sales in the area of the very latest quantum technologies, which are currently poised to leap from the research world into broad application.	academic research	1		categories
37		doctorate	2	Employment opportunities are foreseen mainly in the field of high-tech companies for the development of innovative systems and services in which emerging quantum technologies are applied, such as for example protected telecommunications using quantum cryptography, quantum computing, the simulation of complex systems, precision sensors. Master's graduates would also have the possibility of continu…	academic research	1		categories
52	25	computation	2	Engineering path: enter industry related ecosystem, including quantum software companies, spin-offs, and large industries working on hardware developments of qt for computation and communication. Experimental path: to pursue fundamental or applied research on experimental topics and help develop disruptive cutting-edge technologies, leading to a phd Theory parth: leading to a phd	-	-	already mapped as hardware	Already mapped or unspecified
63		computation	1	The programme prepares graduates for careers in the emerging quantum technology industries which play an increasingly important role in: secure communication; sensing and metrology; the simulation of other quantum systems; and ultimately in general-purpose quantum computation. Graduates will also be well prepared for research at the highest level in the numerous groups now developing quantum tech…	-	-	unspecified	Already mapped or unspecified
39		computation	1	The graduates of the master’s degree programme can go on to work at private firms in the following sectors finance and insurance, e.g. asset and risk consulting, financial advisoring, insurance and actuarial work biotechnology, chemical computation and pharmaceuticals. Graduates of the master’s degree programme may also join government organisations or state-owned companies that provide services …	-	-	already mapped as health	Already mapped or unspecified
1	26	communications	1	You will graduate with a combination of high-level technical skills, a capacity for creative problem-solving in a high-tech environment, and the ability to apply quantum physics theory to research projects in a laboratory setting. As technology companies worldwide race to join the emerging second quantum revolution, you will graduate as a highly skilled and sought-after specialist equipped to col…	-	-	already mapped as hardware	Already mapped or unspecified
64		communications	1	This course may be attractive to you if you aim to go on to doctoral study (theory or experiment) work in a high-technology company exploiting cutting-edge technologies related to our research (this could involve development of quantum information technology, high-precision measurements and quantum metrology, and photonics/optical communications) work in business/data analysis, research, computer…	-	-	mapped as software	Already mapped or unspecified
10		communications	1	in the IT industry, developing new quantum algorithms to optimize complex calculations in tech companies, developing systems and components for quantum information processing as a consultant in companies and industries, for instance in connection with the development and implementation of quantum simulations within the pharmaceutical industry e.g., to simulate experiments when developing medicine…	-	-	already mapped as software	Already mapped or unspecified
4		communications	1	Graduate with the skills to succeed in the emerging quantum computing, communications, and sensing sectors. Possible roles include: Quantum Information Technology Specialist Develop policy and design solutions for government and industry. Quantum programmer Use quantum computing systems and programming to engineer application solutions. Quantum technologies engineer Design and implement technolog…	-	-		Already mapped or unspecified
9	27	academic	1	They are eligible for academic posts, posts in the Czech Academy of Sciences, research centres of big companies or other research establishments. Besides being professionally highly competent, graduates may be successful even in managerial positions	academic research	1		categories
68		academic	1	"equipped for a variety of careers either in an academic or industrial setting.You will also be well qualified to pursue a doctoral degree e.g. in the School of Physics & Astronomy or the James Watt School of Engineering."	-	-	already mapped as academic research	Already mapped or unspecified
8		academic	1	Our graduates and postdoctoral fellows are regarded as role models, visionaries and leaders of the quantum industry by their peers. They leave campus and become global citizens who impact academic, industry and government sectors, establishing diverse careers working in academia, multinational companies, governments and start-ups.	-	-	already mapped as academic research	Already mapped or unspecified
74		academic	1	opportunities in research, device design & construction, and programming across number of industries: research labs driving new technology (industrial, government, academic) major technology corporations defence contractors energy companies telecomm startups and entrepreneurial opportunities continue studying to earn a phd	-		already mapped as academic research	Already mapped or unspecified
5	28	strategic	2	Graduates of the Masters of Quantum Computing will help to direct strategic development and deployment within organizations through their understanding of quantum software and hardware, applications, and the implementation and use cases for quantum computing. In the case of new graduates, they will be well-positioned to join teams preparing for transitions to quantum computing. Mid-career profess…	-	-	already mapped as consulting	Already mapped or unspecified
38		strategic	1	The master's degree program in Quantum Engineering trains professional profiles of engineers with a solid set of skills to operate in industrial and research and development sectors in the fields of quantum computing, quantum electronics, quantum technology, quantum sensing, quantum communication, quantum metrology and quantum security. The main targets for professional employment are high-tech c…	-	-	already mapped as hardware	Already mapped or unspecified
2	29	scientific	1	The coming Quantum Age will require a technically-skilled workforce to serve the needs of this new and rapidly evolving industry. There will also be an increased demand for knowledge of the field within government, defence, finance, professional services and related sectors. This program equips you with the required skills and knowledge of the scientific, technical, business and societal aspects …	-	-	unspecified	Already mapped or unspecified
3		scientific	1	The coming Quantum Age will require a technically-skilled workforce to serve the needs of this new and rapidly evolving industry. There will also be an increased demand for knowledge of the field within government, defence, finance, professional services and related sectors. This program equips you with the required skills and knowledge of the scientific, technical, business and societal aspects …	-	-	unspecified	Already mapped or unspecified
43		scientific	1	Graduates may work in industrial and service companies that conduct R&D activities on the design and implementation of quantum technologies. Graduates may continue doctoral studies on quantum information technologies and its interdisciplinary fields at universities and research centers. As students of the QIT master programme you gain benefits from the close co-operation among the university and …	-	-	unspecified	Already mapped or unspecified
39	30	insurance	2	The graduates of the master’s degree programme can go on to work at private firms in the following sectors finance and insurance, e.g. asset and risk consulting, financial advisoring, insurance and actuarial work biotechnology, chemical computation and pharmaceuticals. Graduates of the master’s degree programme may also join government organisations or state-owned companies that provide services …	-	-	already mapped as financial services	Already mapped or unspecified
19		insurance	1	Sectors : Public Research; Education; Electronics industry; Semiconductor and Microelectronics industry; Computers, internet and telecommunications; Bank & Insurance.	financial services	1		categories
59	31	electronics	1	You can work at businesses that develop information technology, means to improve energy supply systems, or target other environmental challenges, both at established larger companies, research-intensive companies or start-ups. In electronics, magnetism, and optoelectronics there is a constant development of semiconductor technology, measurement technology, photo and video technology, LED and OLED…	-	-	already mapped as hardware	Already mapped or unspecified
19		electronics	1	Sectors : Public Research; Education; Electronics industry; Semiconductor and Microelectronics industry; Computers, internet and telecommunications; Bank & Insurance.	-		already mapped as hardware	Already mapped or unspecified
38		electronics	1	The master's degree program in Quantum Engineering trains professional profiles of engineers with a solid set of skills to operate in industrial and research and development sectors in the fields of quantum computing, quantum electronics, quantum technology, quantum sensing, quantum communication, quantum metrology and quantum security. The main targets for professional employment are high-tech c…	-	-	already mapped as hardware	Already mapped or unspecified
65	32	cybersecurity	1	Examples of quantum technology jobs that may be available to graduates include Cybersecurity Engineer Quantum Development Representative Product Marketing Manager Quantum Processor Engineer Data Scientist Research Scientist in Quantum Machine Learning Researcher in Quantum Cryptography Research Portfolio Manager Program Manager	-	-		Job profile
4		cybersecurity	1	Graduate with the skills to succeed in the emerging quantum computing, communications, and sensing sectors. Possible roles include: Quantum Information Technology Specialist Develop policy and design solutions for government and industry. Quantum programmer Use quantum computing systems and programming to engineer application solutions. Quantum technologies engineer Design and implement technolog…	-		already mapped as defence	Already mapped or unspecified
5		cybersecurity	1	Graduates of the Masters of Quantum Computing will help to direct strategic development and deployment within organizations through their understanding of quantum software and hardware, applications, and the implementation and use cases for quantum computing. In the case of new graduates, they will be well-positioned to join teams preparing for transitions to quantum computing. Mid-career profess…	-		already mapped as defence	Already mapped or unspecified
37	33	cryptography	1	Employment opportunities are foreseen mainly in the field of high-tech companies for the development of innovative systems and services in which emerging quantum technologies are applied, such as for example protected telecommunications using quantum cryptography, quantum computing, the simulation of complex systems, precision sensors. Master's graduates would also have the possibility of continu…	-	-	already mapped as IT services	Already mapped or unspecified
65		cryptography	1	Examples of quantum technology jobs that may be available to graduates include Cybersecurity Engineer Quantum Development Representative Product Marketing Manager Quantum Processor Engineer Data Scientist Research Scientist in Quantum Machine Learning Researcher in Quantum Cryptography Research Portfolio Manager Program Manager	-	-		Job profile
4		cryptography	1	Graduate with the skills to succeed in the emerging quantum computing, communications, and sensing sectors. Possible roles include: Quantum Information Technology Specialist Develop policy and design solutions for government and industry. Quantum programmer Use quantum computing systems and programming to engineer application solutions. Quantum technologies engineer Design and implement technolog…	-	-	already mapped as defence and space	Already mapped or unspecified
42	34	computer	1	Academia The MSc Quantum Computer Science (QuCS) programme will be an excellent stepping stone for a PhD position. This is particularly due to the programme’s focus on research rather than, for instance, the application of quantum technology in engineering. Industry Several sectors and branches apply quantum computing to their everyday processes, or will do so in the near future. Consider, for in…	-	-	unspecified	Already mapped or unspecified
64		computer	1	This course may be attractive to you if you aim to go on to doctoral study (theory or experiment) work in a high-technology company exploiting cutting-edge technologies related to our research (this could involve development of quantum information technology, high-precision measurements and quantum metrology, and photonics/optical communications) work in business/data analysis, research, computer…	-	-	mapped as software	Already mapped or unspecified
59		computer	1	You can work at businesses that develop information technology, means to improve energy supply systems, or target other environmental challenges, both at established larger companies, research-intensive companies or start-ups. In electronics, magnetism, and optoelectronics there is a constant development of semiconductor technology, measurement technology, photo and video technology, LED and OLED…	hardware	1		categories
37	35	sensors	1	Employment opportunities are foreseen mainly in the field of high-tech companies for the development of innovative systems and services in which emerging quantum technologies are applied, such as for example protected telecommunications using quantum cryptography, quantum computing, the simulation of complex systems, precision sensors. Master's graduates would also have the possibility of continu…	-	-	already mapped as IT service	Already mapped or unspecified
1		sensors	1	You will graduate with a combination of high-level technical skills, a capacity for creative problem-solving in a high-tech environment, and the ability to apply quantum physics theory to research projects in a laboratory setting. As technology companies worldwide race to join the emerging second quantum revolution, you will graduate as a highly skilled and sought-after specialist equipped to col…	-	-	already mapped as IT service	Already mapped or unspecified
59	36	semiconductor	1	You can work at businesses that develop information technology, means to improve energy supply systems, or target other environmental challenges, both at established larger companies, research-intensive companies or start-ups. In electronics, magnetism, and optoelectronics there is a constant development of semiconductor technology, measurement technology, photo and video technology, LED and OLED…	-	-	already mapped as hardware	Already mapped or unspecified
19		semiconductor	1	Sectors : Public Research; Education; Electronics industry; Semiconductor and Microelectronics industry; Computers, internet and telecommunications; Bank & Insurance.	-	-	already mapped as hardware	Already mapped or unspecified
65	37	processor	1	Examples of quantum technology jobs that may be available to graduates include Cybersecurity Engineer Quantum Development Representative Product Marketing Manager Quantum Processor Engineer Data Scientist Research Scientist in Quantum Machine Learning Researcher in Quantum Cryptography Research Portfolio Manager Program Manager	-	-		Job profile
57		processor	1	The Master's Degree in Quantum Computing will develop professionals with specific knowledge of mathematics, physics and information theory, to understand how a quantum processor works, identify the types of problems in which quantum computing provides an advantage over classical computing and implement algorithms for it. These professionals will be able to develop solutions in the areas of optimi…	-	-	already mapped as hardware	Already mapped or unspecified
61	38	policy	1	Quantum Engineering: Tasks for quantum engineers include development of new technologies in companies, applied and fundamental research in the public and the private sectors, consulting work, as well as advising governments and policy makers	-	-	already mapped as government	Already mapped or unspecified
4		policy	1	Graduate with the skills to succeed in the emerging quantum computing, communications, and sensing sectors. Possible roles include: Quantum Information Technology Specialist Develop policy and design solutions for government and industry. Quantum programmer Use quantum computing systems and programming to engineer application solutions. Quantum technologies engineer Design and implement technolog…	-	-	already mapped as defence	Already mapped or unspecified
39	39	pharmaceuticals	1	The graduates of the master’s degree programme can go on to work at private firms in the following sectors finance and insurance, e.g. asset and risk consulting, financial advisoring, insurance and actuarial work biotechnology, chemical computation and pharmaceuticals. Graduates of the master’s degree programme may also join government organisations or state-owned companies that provide services …	health	1		categories
5		pharmaceuticals	1	Graduates of the Masters of Quantum Computing will help to direct strategic development and deployment within organizations through their understanding of quantum software and hardware, applications, and the implementation and use cases for quantum computing. In the case of new graduates, they will be well-positioned to join teams preparing for transitions to quantum computing. Mid-career profess…	health	1		categories
10	40	pharmaceutical	1	in the IT industry, developing new quantum algorithms to optimize complex calculations in tech companies, developing systems and components for quantum information processing as a consultant in companies and industries, for instance in connection with the development and implementation of quantum simulations within the pharmaceutical industry e.g., to simulate experiments when developing medicine…	health	1		categories
42		pharmaceutical	1	Academia The MSc Quantum Computer Science (QuCS) programme will be an excellent stepping stone for a PhD position. This is particularly due to the programme’s focus on research rather than, for instance, the application of quantum technology in engineering. Industry Several sectors and branches apply quantum computing to their everyday processes, or will do so in the near future. Consider, for in…	health	1		categories
23	41	patents	1	in experimental research, in the planning and documentation of research projects and in related fields of activity, for example in patents, development, project planning or in authorities.The graduates of the course are trained to work in interdisciplinary research teams at universities and in the high-tech industry. Founding or participating in start-ups, which in the high-tech industry are ofte…	-	-	unspecified	Already mapped or unspecified
57		patents	1	The Master's Degree in Quantum Computing will develop professionals with specific knowledge of mathematics, physics and information theory, to understand how a quantum processor works, identify the types of problems in which quantum computing provides an advantage over classical computing and implement algorithms for it. These professionals will be able to develop solutions in the areas of optimi…	-	-	unspecified	Already mapped or unspecified
19	42	microelectronics	1	Sectors : Public Research; Education; Electronics industry; Semiconductor and Microelectronics industry; Computers, internet and telecommunications; Bank & Insurance.	-	-	already mapped as hardware	Already mapped or unspecified
38		microelectronics	1	The master's degree program in Quantum Engineering trains professional profiles of engineers with a solid set of skills to operate in industrial and research and development sectors in the fields of quantum computing, quantum electronics, quantum technology, quantum sensing, quantum communication, quantum metrology and quantum security. The main targets for professional employment are high-tech c…	-	-	already mapped as hardware	Already mapped or unspecified
5	43	marketing	1	Graduates of the Masters of Quantum Computing will help to direct strategic development and deployment within organizations through their understanding of quantum software and hardware, applications, and the implementation and use cases for quantum computing. In the case of new graduates, they will be well-positioned to join teams preparing for transitions to quantum computing. Mid-career profess…	marketing	1		categories
65		marketing	1	Examples of quantum technology jobs that may be available to graduates include Cybersecurity Engineer Quantum Development Representative Product Marketing Manager Quantum Processor Engineer Data Scientist Research Scientist in Quantum Machine Learning Researcher in Quantum Cryptography Research Portfolio Manager Program Manager	-	-		Job profile
26	44	manufacturing	1	lab work and tasks in manufacturing or research and development. Doctorate/career in academia	manufacturing	1		categories
21		manufacturing	1	doctorate and work in research, or take up activities in high-tech development, in manufacturing or sales in the area of the very latest quantum technologies, which are currently poised to leap from the research world into broad application.	manufacturing	1		categories
61	45	governmemnts	1	Quantum Engineering: Tasks for quantum engineers include development of new technologies in companies, applied and fundamental research in the public and the private sectors, consulting work, as well as advising governments and policy makers	government	1		categories
8		governments	1	Our graduates and postdoctoral fellows are regarded as role models, visionaries and leaders of the quantum industry by their peers. They leave campus and become global citizens who impact academic, industry and government sectors, establishing diverse careers working in academia, multinational companies, governments and start-ups.	government	1		categories
77	46	devices	2	1. Software track: prepares students to program and control quantum information devices 2.Hardware track: focuses on the design, fabrication and testing of quantum devices	-	-	already mapped as hardware	Already mapped or unspecified
25	47	construction	1	IT and IT infrastructure (IT) security and safety Hardware and software design Operating systems and system design Programming Planning and construction of data centres Power supply/USV Fire protection Building services and HVAC IT management Innovation management	construction	1		categories
74		construction	1	opportunities in research, device design & construction, and programming across number of industries: research labs driving new technology (industrial, government, academic) major technology corporations defence contractors energy companies telecomm startups and entrepreneurial opportunities continue studying to earn a phd	construction	1		categories
19	48	computers	1	Sectors : Public Research; Education; Electronics industry; Semiconductor and Microelectronics industry; Computers, internet and telecommunications; Bank & Insurance.	hardware	1		categories
38		computers	1	The master's degree program in Quantum Engineering trains professional profiles of engineers with a solid set of skills to operate in industrial and research and development sectors in the fields of quantum computing, quantum electronics, quantum technology, quantum sensing, quantum communication, quantum metrology and quantum security. The main targets for professional employment are high-tech c…	-	-	already mapped as hardware	Already mapped or unspecified
5	49	ai	1	Graduates of the Masters of Quantum Computing will help to direct strategic development and deployment within organizations through their understanding of quantum software and hardware, applications, and the implementation and use cases for quantum computing. In the case of new graduates, they will be well-positioned to join teams preparing for transitions to quantum computing. Mid-career profess…	IT services	1		categories
57		ai	1	The Master's Degree in Quantum Computing will develop professionals with specific knowledge of mathematics, physics and information theory, to understand how a quantum processor works, identify the types of problems in which quantum computing provides an advantage over classical computing and implement algorithms for it. These professionals will be able to develop solutions in the areas of optimi…	-		already mapped as hardware	Already mapped or unspecified
9	50	academy	1	They are eligible for academic posts, posts in the Czech Academy of Sciences, research centres of big companies or other research establishments. Besides being professionally highly competent, graduates may be successful even in managerial positions	-	-	already mapped as academic research	Already mapped or unspecified
31		academy	1	Academy Industry	academic research	1		categories
25	51	usv	1	IT and IT infrastructure (IT) security and safety Hardware and software design Operating systems and system design Programming Planning and construction of data centres Power supply/USV Fire protection Building services and HVAC IT management Innovation management	-	-	unspecified	Already mapped or unspecified
57	52	transport	1	The Master's Degree in Quantum Computing will develop professionals with specific knowledge of mathematics, physics and information theory, to understand how a quantum processor works, identify the types of problems in which quantum computing provides an advantage over classical computing and implement algorithms for it. These professionals will be able to develop solutions in the areas of optimi…	transportation logistics	1		categories
76	53	transistor	1	Graduates of the program will be well prepared for careers in the rapidly emerging quantum technology industries which continue to play an increasingly important role in: quantum computing and communication; quantum sensing; the simulation of quantum systems; and advanced transistor concepts. The training obtained in this program will prepared graduate for positions necessary in the development o…	hardware	1		categories
74	54	telecomm	1	opportunities in research, device design & construction, and programming across number of industries: research labs driving new technology (industrial, government, academic) major technology corporations defence contractors energy companies telecomm startups and entrepreneurial opportunities continue studying to earn a phd	hardware	1		categories
67	55	spacecraft	1	A Masters degree in Physics prepares you for a wide and versatile range of careers in science and engineering as well as all areas of consulting, financial services, etc. Many graduates proceed to a PhD. With this MSc you will be especially prepared to drive the quantum concepts taken up rapidly by industry. Strathclyde Physics graduates are working across the world in a number of different roles…	-	-		Job profile
1	56	simulators	1	You will graduate with a combination of high-level technical skills, a capacity for creative problem-solving in a high-tech environment, and the ability to apply quantum physics theory to research projects in a laboratory setting. As technology companies worldwide race to join the emerging second quantum revolution, you will graduate as a highly skilled and sought-after specialist equipped to col…	.	-	already mapped as hardware	Already mapped or unspecified
10	57	simulations	1	in the IT industry, developing new quantum algorithms to optimize complex calculations in tech companies, developing systems and components for quantum information processing as a consultant in companies and industries, for instance in connection with the development and implementation of quantum simulations within the pharmaceutical industry e.g., to simulate experiments when developing medicine…	-		already mapped as software	Already mapped or unspecified
21	58	sales	1	doctorate and work in research, or take up activities in high-tech development, in manufacturing or sales in the area of the very latest quantum technologies, which are currently poised to leap from the research world into broad application.	-	-	already mapped as manufcturing	Already mapped or unspecified
25	59	safety	1	IT and IT infrastructure (IT) security and safety Hardware and software design Operating systems and system design Programming Planning and construction of data centres Power supply/USV Fire protection Building services and HVAC IT management Innovation management	-		already mapped as defence	Already mapped or unspecified
67	60	procurement	1	A Masters degree in Physics prepares you for a wide and versatile range of careers in science and engineering as well as all areas of consulting, financial services, etc. Many graduates proceed to a PhD. With this MSc you will be especially prepared to drive the quantum concepts taken up rapidly by industry. Strathclyde Physics graduates are working across the world in a number of different roles…	-	-		Job profile
25	61	power	1	IT and IT infrastructure (IT) security and safety Hardware and software design Operating systems and system design Programming Planning and construction of data centres Power supply/USV Fire protection Building services and HVAC IT management Innovation management	-		already mapped as energy	Already mapped or unspecified
59	62	photovoltaics	1	You can work at businesses that develop information technology, means to improve energy supply systems, or target other environmental challenges, both at established larger companies, research-intensive companies or start-ups. In electronics, magnetism, and optoelectronics there is a constant development of semiconductor technology, measurement technology, photo and video technology, LED and OLED…	-	-	already mapped as hardware	Already mapped or unspecified
64	63	photonics	1	This course may be attractive to you if you aim to go on to doctoral study (theory or experiment) work in a high-technology company exploiting cutting-edge technologies related to our research (this could involve development of quantum information technology, high-precision measurements and quantum metrology, and photonics/optical communications) work in business/data analysis, research, computer…	hardware	1		categories
67	64	patent	1	A Masters degree in Physics prepares you for a wide and versatile range of careers in science and engineering as well as all areas of consulting, financial services, etc. Many graduates proceed to a PhD. With this MSc you will be especially prepared to drive the quantum concepts taken up rapidly by industry. Strathclyde Physics graduates are working across the world in a number of different roles…	-	-		Job profile
59	65	optoelectronics	1	You can work at businesses that develop information technology, means to improve energy supply systems, or target other environmental challenges, both at established larger companies, research-intensive companies or start-ups. In electronics, magnetism, and optoelectronics there is a constant development of semiconductor technology, measurement technology, photo and video technology, LED and OLED…	-	-	already mapped as hardware	Already mapped or unspecified
64	66	optical	1	This course may be attractive to you if you aim to go on to doctoral study (theory or experiment) work in a high-technology company exploiting cutting-edge technologies related to our research (this could involve development of quantum information technology, high-precision measurements and quantum metrology, and photonics/optical communications) work in business/data analysis, research, computer…	-		already mapped as hardware	Already mapped or unspecified
10	67	medicines	1	in the IT industry, developing new quantum algorithms to optimize complex calculations in tech companies, developing systems and components for quantum information processing as a consultant in companies and industries, for instance in connection with the development and implementation of quantum simulations within the pharmaceutical industry e.g., to simulate experiments when developing medicine…	-	-	already mapped as health	Already mapped or unspecified
57	68	mathematics	1	The Master's Degree in Quantum Computing will develop professionals with specific knowledge of mathematics, physics and information theory, to understand how a quantum processor works, identify the types of problems in which quantum computing provides an advantage over classical computing and implement algorithms for it. These professionals will be able to develop solutions in the areas of optimi…	-	-	unspecified	Already mapped or unspecified
9	69	managerial	1	They are eligible for academic posts, posts in the Czech Academy of Sciences, research centres of big companies or other research establishments. Besides being professionally highly competent, graduates may be successful even in managerial positions	consulting	1		categories
59	70	magnetism	1	You can work at businesses that develop information technology, means to improve energy supply systems, or target other environmental challenges, both at established larger companies, research-intensive companies or start-ups. In electronics, magnetism, and optoelectronics there is a constant development of semiconductor technology, measurement technology, photo and video technology, LED and OLED…	-	-	already mapped as hardware	Already mapped or unspecified
5	71	logistics	1	Graduates of the Masters of Quantum Computing will help to direct strategic development and deployment within organizations through their understanding of quantum software and hardware, applications, and the implementation and use cases for quantum computing. In the case of new graduates, they will be well-positioned to join teams preparing for transitions to quantum computing. Mid-career profess…	transportation logistics	1		categories
74	72	labs	1	opportunities in research, device design & construction, and programming across number of industries: research labs driving new technology (industrial, government, academic) major technology corporations defence contractors energy companies telecomm startups and entrepreneurial opportunities continue studying to earn a phd	-	-	unspecified	Already mapped or unspecified
26	73	lab	1	ab work and tasks in manufacturing or research and development. Doctorate/career in academia	-	-	unspecified	Already mapped or unspecified
39	74	investigation	1	The graduates of the master’s degree programme can go on to work at private firms in the following sectors finance and insurance, e.g. asset and risk consulting, financial advisoring, insurance and actuarial work biotechnology, chemical computation and pharmaceuticals. Graduates of the master’s degree programme may also join government organisations or state-owned companies that provide services …	-	-	unspecified	Already mapped or unspecified
25	75	innovation	1	IT and IT infrastructure (IT) security and safety Hardware and software design Operating systems and system design Programming Planning and construction of data centres Power supply/USV Fire protection Building services and HVAC IT management Innovation management	consulting	1		categories
25	76	infrastructure	1	IT and IT infrastructure (IT) security and safety Hardware and software design Operating systems and system design Programming Planning and construction of data centres Power supply/USV Fire protection Building services and HVAC IT management Innovation management	-	-	already mapped as hardware	Already mapped or unspecified
4	77	ict	1	Graduate with the skills to succeed in the emerging quantum computing, communications, and sensing sectors. Possible roles include: Quantum Information Technology Specialist Develop policy and design solutions for government and industry. Quantum programmer Use quantum computing systems and programming to engineer application solutions. Quantum technologies engineer Design and implement technolog…	-	-	already mapped as defence	Already mapped or unspecified
25	78	hvac	1	IT and IT infrastructure (IT) security and safety Hardware and software design Operating systems and system design Programming Planning and construction of data centres Power supply/USV Fire protection Building services and HVAC IT management Innovation management	-	-	already mapped as hardware	Already mapped or unspecified
5	79	healthcare	1	Graduates of the Masters of Quantum Computing will help to direct strategic development and deployment within organizations through their understanding of quantum software and hardware, applications, and the implementation and use cases for quantum computing. In the case of new graduates, they will be well-positioned to join teams preparing for transitions to quantum computing. Mid-career profess…	-	-	already mapped as health	Already mapped or unspecified
59	80	enviromental	1	You can work at businesses that develop information technology, means to improve energy supply systems, or target other environmental challenges, both at established larger companies, research-intensive companies or start-ups. In electronics, magnetism, and optoelectronics there is a constant development of semiconductor technology, measurement technology, photo and video technology, LED and OLED…	-	-	unspecified	Already mapped or unspecified
74	81	device	1	opportunities in research, device design & construction, and programming across number of industries: research labs driving new technology (industrial, government, academic) major technology corporations defence contractors energy companies telecomm startups and entrepreneurial opportunities continue studying to earn a phd	hardware	1		categories
41	82	consultancy	1	Graduates are expected to find work in both the private and the public sector, in such fields as R&D, consultancy, consulting, and education. Excellent students can also choose to pursue a PhD degree at 41, Leiden University, or other leading universities in the Netherlands or abroad.	-	1	already mapped as consulting	Already mapped or unspecified
39	83	biotechnology	1	The graduates of the master’s degree programme can go on to work at private firms in the following sectors finance and insurance, e.g. asset and risk management, financial advisoring, insurance and actuarial work biotechnology, chemical computation and pharmaceuticals. Graduates of the master’s degree programme may also join government organisations or state-owned companies that provide services …	-	-	already mapepd as health	Already mapped or unspecified
38	84	biomedical	1	The master's degree program in Quantum Engineering trains professional profiles of engineers with a solid set of skills to operate in industrial and research and development sectors in the fields of quantum computing, quantum electronics, quantum technology, quantum sensing, quantum communication, quantum metrology and quantum security. The main targets for professional employment are high-tech c…	health	1		categories
57	85	bioengineering	1	The Master's Degree in Quantum Computing will develop professionals with specific knowledge of mathematics, physics and information theory, to understand how a quantum processor works, identify the types of problems in which quantum computing provides an advantage over classical computing and implement algorithms for it. These professionals will be able to develop solutions in the areas of optimi…	hardware	1		categories
10	86	banking	1	in the IT industry, developing new quantum algorithms to optimize complex calculations in tech companies, developing systems and components for quantum information processing as a consultant in companies and industries, for instance in connection with the development and implementation of quantum simulations within the pharmaceutical industry e.g., to simulate experiments when developing medicine…	-	-	already mapped as financial services	Already mapped or unspecified
19	87	bank	1	Sectors : Public Research; Education; Electronics industry; Semiconductor and Microelectronics industry; Computers, internet and telecommunications; Bank & Insurance.	-	-	already mapped as financial services	Already mapped or unspecified
68	88	astronomy	1	equipped for a variety of careers either in an academic or industrial setting.You will also be well qualified to pursue a doctoral degree e.g. in the School of Physics & Astronomy or the James Watt School of Engineering.	-	-	unspecified	Already mapped or unspecified
38	89	aerospace	1	The master's degree program in Quantum Engineering trains professional profiles of engineers with a solid set of skills to operate in industrial and research and development sectors in the fields of quantum computing, quantum electronics, quantum technology, quantum sensing, quantum communication, quantum metrology and quantum security. The main targets for professional employment are high-tech c…	-	-	already mapped as defence	Already mapped or unspecified
47	90	advisory	1	The graduates of the MEP can choose the following kinds of activity: postgraduate study in NRU NSU and research institutes of Siberian Branch of RAS (in particular, in IA&E SB RAS, ILP SB RAS, ISP SB RAS); teaching in higher education institutions: work in research divisions in industry and firms; business and advisory activity.	consulting	1		categories

## Sheet: D2 - Step 4 (Final dataset) 
University	number of word	Word	number of word ocurrences	description	career category
16	1	computing	1	The Master enables students to continue with a PhD, by preparing a thesis within a public research organization or the R&D department of a large company. The Master also enables students to easily integrate the industrial world, for example within companies having high computing needs, or more generally in the high-tech world, whether in the R&D departments of large companies or in startups devel…	IT services
75		computing	1	1. researchers or program managers in a quantum computing or technologies enterprise. 2.PHD	IT services
5		computing	3	Graduates of the Masters of Quantum Computing will help to direct strategic development and deployment within organizations through their understanding of quantum software and hardware, applications, and the implementation and use cases for quantum computing. In the case of new graduates, they will be well-positioned to join teams preparing for transitions to quantum computing. Mid-career profess…	hardware
37		computing	1	Employment opportunities are foreseen mainly in the field of high-tech companies for the development of innovative systems and services in which emerging quantum technologies are applied, such as for example protected telecommunications using quantum cryptography, quantum computing, the simulation of complex systems, precision sensors. Master's graduates would also have the possibility of continu…	hardware
1		computing	1	You will graduate with a combination of high-level technical skills, a capacity for creative problem-solving in a high-tech environment, and the ability to apply quantum physics theory to research projects in a laboratory setting. As technology companies worldwide race to join the emerging second quantum revolution, you will graduate as a highly skilled and sought-after specialist equipped to col…	hardware
38		computing	1	The master's degree program in Quantum Engineering trains professional profiles of engineers with a solid set of skills to operate in industrial and research and development sectors in the fields of quantum computing, quantum electronics, quantum technology, quantum sensing, quantum communication, quantum metrology and quantum security. The main targets for professional employment are high-tech c…	hardware
42		computing	1	Academia The MSc Quantum Computer Science (QuCS) programme will be an excellent stepping stone for a PhD position. This is particularly due to the programme’s focus on research rather than, for instance, the application of quantum technology in engineering. Industry Several sectors and branches apply quantum computing to their everyday processes, or will do so in the near future. Consider, for in…	hardware
76		computing	1	Graduates of the program will be well prepared for careers in the rapidly emerging quantum technology industries which continue to play an increasingly important role in: quantum computing and communication; quantum sensing; the simulation of quantum systems; and advanced transistor concepts. The training obtained in this program will prepared graduate for positions necessary in the development o…	hardware
4		computing	3	Graduate with the skills to succeed in the emerging quantum computing, communications, and sensing sectors. Possible roles include: Quantum Information Technology Specialist Develop policy and design solutions for government and industry. Quantum programmer Use quantum computing systems and programming to engineer application solutions. Quantum technologies engineer Design and implement technolog…	hardware
41	2	phd	1	Graduates are expected to find work in both the private and the public sector, in such fields as R&D, consultancy, consulting, and education. Excellent students can also choose to pursue a PhD degree at TU Delf, Leiden University, or other leading universities in the Netherlands or abroad.	academic research
52		phd	2	Engineering path: enter industry related ecosystem, including quantum software companies, spin-offs, and large industries working on hardware developments of qt for computation and communication. Experimental path: to pursue fundamental or applied research on experimental topics and help develop disruptive cutting-edge technologies, leading to a phd Theory parth: leading to a phd	academic research
16		phd	1	The Master enables students to continue with a PhD, by preparing a thesis within a public research organization or the R&D department of a large company. The Master also enables students to easily integrate the industrial world, for example within companies having high computing needs, or more generally in the high-tech world, whether in the R&D departments of large companies or in startups devel…	academic research
18		phd	1	They will be able either to apply for a high-level PhD programme and to pursue a career in academia, or to envisage a career in the industrial research and development, in the fields of emerging technologies.	academic research
66		phd	1	This innovative MSc aims to train a new generation of engineers to work in a range of companies developing quantum technologies, from corporate giants such as Google, Microsoft, Intel and IBM to start-ups originating in Bristol such as KETS Quantum Security, PsiQ, QLM and FluoretiQ. You will also gain excellent preparation to further your studies with a PhD in quantum technologies and successful …	academic research
43		phd	1	Graduates may work in industrial and service companies that conduct R&D activities on the design and implementation of quantum technologies. Graduates may continue doctoral studies on quantum information technologies and its interdisciplinary fields at universities and research centers. As students of the QIT master programme you gain benefits from the close co-operation among the university and …	academic research
67		phd	1	A Masters degree in Physics prepares you for a wide and versatile range of careers in science and engineering as well as all areas of consulting, financial services, etc. Many graduates proceed to a PhD. With this MSc you will be especially prepared to drive the quantum concepts taken up rapidly by industry. Strathclyde Physics graduates are working across the world in a number of different roles…	academic research
59		phd	1	You can work at businesses that develop information technology, means to improve energy supply systems, or target other environmental challenges, both at established larger companies, research-intensive companies or start-ups. In electronics, magnetism, and optoelectronics there is a constant development of semiconductor technology, measurement technology, photo and video technology, LED and OLED…	academic research
38		phd	1	The master's degree program in Quantum Engineering trains professional profiles of engineers with a solid set of skills to operate in industrial and research and development sectors in the fields of quantum computing, quantum electronics, quantum technology, quantum sensing, quantum communication, quantum metrology and quantum security. The main targets for professional employment are high-tech c…	academic research
58		phd	1	career in established high-technology industry or the rapidly growing sector of quantum technology start-up companies. The track provides a solid foundation for further studies leading to a PhD degree. You can also complement your studies with training in entrepreneurship	academic research
13		phd	1	Quantum Information specialists are currently in high demand, locally and internationally, both in academia, with numerous PhD programs, and in industry, with many start-ups and large companies being interested in quantum information.	academic research
75		phd	1	1. researchers or program managers in a quantum computing or technologies enterprise. 2.PHD	academic research
42		phd	1	Academia The MSc Quantum Computer Science (QuCS) programme will be an excellent stepping stone for a PhD position. This is particularly due to the programme’s focus on research rather than, for instance, the application of quantum technology in engineering. Industry Several sectors and branches apply quantum computing to their everyday processes, or will do so in the near future. Consider, for in…	academic research
74		phd	1	opportunities in research, device design & construction, and programming across number of industries: research labs driving new technology (industrial, government, academic) major technology corporations defence contractors energy companies telecomm startups and entrepreneurial opportunities continue studying to earn a phd	academic research
52	3	software	1	Engineering path: enter industry related ecosystem, including quantum software companies, spin-offs, and large industries working on hardware developments of qt for computation and communication. Experimental path: to pursue fundamental or applied research on experimental topics and help develop disruptive cutting-edge technologies, leading to a phd Theory parth: leading to a phd	software
16		software	1	The Master enables students to continue with a PhD, by preparing a thesis within a public research organization or the R&D department of a large company. The Master also enables students to easily integrate the industrial world, for example within companies having high computing needs, or more generally in the high-tech world, whether in the R&D departments of large companies or in startups devel…	software
5		software	1	Graduates of the Masters of Quantum Computing will help to direct strategic development and deployment within organizations through their understanding of quantum software and hardware, applications, and the implementation and use cases for quantum computing. In the case of new graduates, they will be well-positioned to join teams preparing for transitions to quantum computing. Mid-career profess…	software
64		software	1	This course may be attractive to you if you aim to go on to doctoral study (theory or experiment) work in a high-technology company exploiting cutting-edge technologies related to our research (this could involve development of quantum information technology, high-precision measurements and quantum metrology, and photonics/optical communications) work in business/data analysis, research, computer…	software
77		software	1	Software track: prepares students to program and control quantum information devices 2.Hardware track: focuses on the design, fabrication and testing of quantum devices"	software
38		software	1	The master's degree program in Quantum Engineering trains professional profiles of engineers with a solid set of skills to operate in industrial and research and development sectors in the fields of quantum computing, quantum electronics, quantum technology, quantum sensing, quantum communication, quantum metrology and quantum security. The main targets for professional employment are high-tech c…	software
21	4	tech	1	doctorate and work in research, or take up activities in high-tech development, in manufacturing or sales in the area of the very latest quantum technologies, which are currently poised to leap from the research world into broad application.	IT services
24		tech	2	in experimental research, in the planning and documentation of research projects and in related fields of activity, for example in patents, development, project planning or in authorities.The graduates of the course are trained to work in interdisciplinary research teams at universities and in the high-tech industry. Founding or participating in start-ups, which in the high-tech industry are ofte…	IT services
16		tech	1	The Master enables students to continue with a PhD, by preparing a thesis within a public research organization or the R&D department of a large company. The Master also enables students to easily integrate the industrial world, for example within companies having high computing needs, or more generally in the high-tech world, whether in the R&D departments of large companies or in startups devel…	IT services
37		tech	1	Employment opportunities are foreseen mainly in the field of high-tech companies for the development of innovative systems and services in which emerging quantum technologies are applied, such as for example protected telecommunications using quantum cryptography, quantum computing, the simulation of complex systems, precision sensors. Master's graduates would also have the possibility of continu…	IT services
1		tech	1	You will graduate with a combination of high-level technical skills, a capacity for creative problem-solving in a high-tech environment, and the ability to apply quantum physics theory to research projects in a laboratory setting. As technology companies worldwide race to join the emerging second quantum revolution, you will graduate as a highly skilled and sought-after specialist equipped to col…	IT services
10		tech	1	in the IT industry, developing new quantum algorithms to optimize complex calculations in tech companies, developing systems and components for quantum information processing as a consultant in companies and industries, for instance in connection with the development and implementation of quantum simulations within the pharmaceutical industry e.g., to simulate experiments when developing medicine…	IT services
38		tech	1	The master's degree program in Quantum Engineering trains professional profiles of engineers with a solid set of skills to operate in industrial and research and development sectors in the fields of quantum computing, quantum electronics, quantum technology, quantum sensing, quantum communication, quantum metrology and quantum security. The main targets for professional employment are high-tech c…	IT services
41	5	management	1	Graduates are expected to find work in both the private and the public sector, in such fields as R&D, consultancy, consulting, and education. Excellent students can also choose to pursue a PhD degree at TU Delft, Leiden University, or other leading universities in the Netherlands or abroad.	consulting
5		management	2	Graduates of the Masters of Quantum Computing will help to direct strategic development and deployment within organizations through their understanding of quantum software and hardware, applications, and the implementation and use cases for quantum computing. In the case of new graduates, they will be well-positioned to join teams preparing for transitions to quantum computing. Mid-career profess…	consulting
67		management	1	A Masters degree in Physics prepares you for a wide and versatile range of careers in science and engineering as well as all areas of consulting, financial services, etc. Many graduates proceed to a PhD. With this MSc you will be especially prepared to drive the quantum concepts taken up rapidly by industry. Strathclyde Physics graduates are working across the world in a number of different roles…	consulting
39		management	1	The graduates of the master’s degree programme can go on to work at private firms in the following sectors finance and insurance, e.g. asset and risk consulting, financial advisoring, insurance and actuarial work biotechnology, chemical computation and pharmaceuticals. Graduates of the master’s degree programme may also join government organisations or state-owned companies that provide services …	consulting
25		management	2	IT and IT infrastructure (IT) security and safety Hardware and software design Operating systems and system design Programming Planning and construction of data centres Power supply/USV Fire protection Building services and HVAC IT management Innovation management	IT services
2	6	government	1	The coming Quantum Age will require a technically-skilled workforce to serve the needs of this new and rapidly evolving industry. There will also be an increased demand for knowledge of the field within government, defence, finance, professional services and related sectors. This program equips you with the required skills and knowledge of the scientific, technical, business and societal aspects …	government
3		government	1	The coming Quantum Age will require a technically-skilled workforce to serve the needs of this new and rapidly evolving industry. There will also be an increased demand for knowledge of the field within government, defence, finance, professional services and related sectors. This program equips you with the required skills and knowledge of the scientific, technical, business and societal aspects …	government
63		government	1	The programme prepares graduates for careers in the emerging quantum technology industries which play an increasingly important role in: secure communication; sensing and metrology; the simulation of other quantum systems; and ultimately in general-purpose quantum computation. Graduates will also be well prepared for research at the highest level in the numerous groups now developing quantum tech…	government
39		government	1	The graduates of the master’s degree programme can go on to work at private firms in the following sectors finance and insurance, e.g. asset and risk consulting, financial advisoring, insurance and actuarial work biotechnology, chemical computation and pharmaceuticals. Graduates of the master’s degree programme may also join government organisations or state-owned companies that provide services …	government
8		government	1	Our graduates and postdoctoral fellows are regarded as role models, visionaries and leaders of the quantum industry by their peers. They leave campus and become global citizens who impact academic, industry and government sectors, establishing diverse careers working in academia, multinational companies, governments and start-ups.	government
74		government	1	opportunities in research, device design & construction, and programming across number of industries: research labs driving new technology (industrial, government, academic) major technology corporations defence contractors energy companies telecomm startups and entrepreneurial opportunities continue studying to earn a phd	government
76		government	1	Graduates of the program will be well prepared for careers in the rapidly emerging quantum technology industries which continue to play an increasingly important role in: quantum computing and communication; quantum sensing; the simulation of quantum systems; and advanced transistor concepts. The training obtained in this program will prepared graduate for positions necessary in the development o…	government
4		government	1	Graduate with the skills to succeed in the emerging quantum computing, communications, and sensing sectors. Possible roles include: Quantum Information Technology Specialist Develop policy and design solutions for government and industry. Quantum programmer Use quantum computing systems and programming to engineer application solutions. Quantum technologies engineer Design and implement technolog…	government
25	7	security	1	IT and IT infrastructure (IT) security and safety Hardware and software design Operating systems and system design Programming Planning and construction of data centres Power supply/USV Fire protection Building services and HVAC IT management Innovation management	defence and space
4		security	1	Graduate with the skills to succeed in the emerging quantum computing, communications, and sensing sectors. Possible roles include: Quantum Information Technology Specialist Develop policy and design solutions for government and industry. Quantum programmer Use quantum computing systems and programming to engineer application solutions. Quantum technologies engineer Design and implement technolog…	defence and space
5		security	1	Graduates of the Masters of Quantum Computing will help to direct strategic development and deployment within organizations through their understanding of quantum software and hardware, applications, and the implementation and use cases for quantum computing. In the case of new graduates, they will be well-positioned to join teams preparing for transitions to quantum computing. Mid-career profess…	defence and space
52	8	hardware	1	Engineering path: enter industry related ecosystem, including quantum software companies, spin-offs, and large industries working on hardware developments of qt for computation and communication. Experimental path: to pursue fundamental or applied research on experimental topics and help develop disruptive cutting-edge technologies, leading to a phd Theory parth: leading to a phd	hardware
5		hardware	1	Graduates of the Masters of Quantum Computing will help to direct strategic development and deployment within organizations through their understanding of quantum software and hardware, applications, and the implementation and use cases for quantum computing. In the case of new graduates, they will be well-positioned to join teams preparing for transitions to quantum computing. Mid-career profess…	hardware
77		hardware	1	"Software track: prepares students to program and control quantum information devices 2.Hardware track: focuses on the design, fabrication and testing of quantum devices"""	hardware
51	9	doctoral	1	This is a research-oriented master that can be considered a step towards doctoral studies.	academic research
43		doctoral	1	Graduates may work in industrial and service companies that conduct R&D activities on the design and implementation of quantum technologies. Graduates may continue doctoral studies on quantum information technologies and its interdisciplinary fields at universities and research centers. As students of the QIT master programme you gain benefits from the close co-operation among the university and …	academic research
64		doctoral	1	This course may be attractive to you if you aim to go on to doctoral study (theory or experiment) work in a high-technology company exploiting cutting-edge technologies related to our research (this could involve development of quantum information technology, high-precision measurements and quantum metrology, and photonics/optical communications) work in business/data analysis, research, computer…	academic research
26	10	academia	1	lab work and tasks in manufacturing or research and development. Doctorate/career in academia	academic research
8		academia	1	Our graduates and postdoctoral fellows are regarded as role models, visionaries and leaders of the quantum industry by their peers. They leave campus and become global citizens who impact academic, industry and government sectors, establishing diverse careers working in academia, multinational companies, governments and start-ups.	academic research
79		academia	1	A master’s degree in quantum engineering opens the door to doctoral studies and a career in academia, but also industry roles such as atomic physicist, quantum physicist, project manager, consultant and many more. Recent quantum engineering master’s graduates have been hired by companies such as IBM, Google and Amazon.	academic research
67	11	financial	1	"A Masters degree in Physics prepares you for a wide and versatile range of careers in science and engineering as well as all areas of consulting, financial services, etc. Many graduates proceed to a PhD. With this MSc you will be especially prepared to drive the quantum concepts taken up rapidly by industry. Strathclyde Physics graduates are working across the world in a number of different role…	financial services
38		financial	1	The master's degree program in Quantum Engineering trains professional profiles of engineers with a solid set of skills to operate in industrial and research and development sectors in the fields of quantum computing, quantum electronics, quantum technology, quantum sensing, quantum communication, quantum metrology and quantum security. The main targets for professional employment are high-tech c…	financial services
42		financial	1	Academia The MSc Quantum Computer Science (QuCS) programme will be an excellent stepping stone for a PhD position. This is particularly due to the programme’s focus on research rather than, for instance, the application of quantum technology in engineering. Industry Several sectors and branches apply quantum computing to their everyday processes, or will do so in the near future. Consider, for in…	financial services
5		financial	1	Graduates of the Masters of Quantum Computing will help to direct strategic development and deployment within organizations through their understanding of quantum software and hardware, applications, and the implementation and use cases for quantum computing. In the case of new graduates, they will be well-positioned to join teams preparing for transitions to quantum computing. Mid-career profess…	financial services
2	12	defence	1	The coming Quantum Age will require a technically-skilled workforce to serve the needs of this new and rapidly evolving industry. There will also be an increased demand for knowledge of the field within government, defence, finance, professional services and related sectors. This program equips you with the required skills and knowledge of the scientific, technical, business and societal aspects …	defence and space
3		defence	1	The coming Quantum Age will require a technically-skilled workforce to serve the needs of this new and rapidly evolving industry. There will also be an increased demand for knowledge of the field within government, defence, finance, professional services and related sectors. This program equips you with the required skills and knowledge of the scientific, technical, business and societal aspects …	defence and space
38		defence	1	The master's degree program in Quantum Engineering trains professional profiles of engineers with a solid set of skills to operate in industrial and research and development sectors in the fields of quantum computing, quantum electronics, quantum technology, quantum sensing, quantum communication, quantum metrology and quantum security. The main targets for professional employment are high-tech c…	defence and space
74		defence	1	opportunities in research, device design & construction, and programming across number of industries: research labs driving new technology (industrial, government, academic) major technology corporations defence contractors energy companies telecomm startups and entrepreneurial opportunities continue studying to earn a phd	defence and space
63	13	communication	1	The programme prepares graduates for careers in the emerging quantum technology industries which play an increasingly important role in: secure communication; sensing and metrology; the simulation of other quantum systems; and ultimately in general-purpose quantum computation. Graduates will also be well prepared for research at the highest level in the numerous groups now developing quantum tech…	defence and space
19	14	telecommunications	1	Sectors : Public Research; Education; Electronics industry; Semiconductor and Microelectronics industry; Computers, internet and telecommunications; Bank & Insurance.	IT services
23	15	project	1	in experimental research, in the planning and documentation of research projects and in related fields of activity, for example in patents, development, project planning or in authorities.The graduates of the course are trained to work in interdisciplinary research teams at universities and in the high-tech industry. Founding or participating in start-ups, which in the high-tech industry are ofte…	consulting
63	16	metrology	1	The programme prepares graduates for careers in the emerging quantum technology industries which play an increasingly important role in: secure communication; sensing and metrology; the simulation of other quantum systems; and ultimately in general-purpose quantum computation. Graduates will also be well prepared for research at the highest level in the numerous groups now developing quantum tech…	hardware
2	17	finance	1	The coming Quantum Age will require a technically-skilled workforce to serve the needs of this new and rapidly evolving industry. There will also be an increased demand for knowledge of the field within government, defence, finance, professional services and related sectors. This program equips you with the required skills and knowledge of the scientific, technical, business and societal aspects …	financial services
3		finance	1	The coming Quantum Age will require a technically-skilled workforce to serve the needs of this new and rapidly evolving industry. There will also be an increased demand for knowledge of the field within government, defence, finance, professional services and related sectors. This program equips you with the required skills and knowledge of the scientific, technical, business and societal aspects …	financial services
39		finance	1	The graduates of the master’s degree programme can go on to work at private firms in the following sectors finance and insurance, e.g. asset and risk consulting, financial advisoring, insurance and actuarial work biotechnology, chemical computation and pharmaceuticals. Graduates of the master’s degree programme may also join government organisations or state-owned companies that provide services …	financial services
57		finance	1	The Master's Degree in Quantum Computing will develop professionals with specific knowledge of mathematics, physics and information theory, to understand how a quantum processor works, identify the types of problems in which quantum computing provides an advantage over classical computing and implement algorithms for it. These professionals will be able to develop solutions in the areas of optimi…	financial services
17		finance	1	Private sector (Industry, Finance) Research Entrepreneurship	financial services
41	18	education	1	Graduates are expected to find work in both the private and the public sector, in such fields as R&D, consultancy, consulting, and education. Excellent students can also choose to pursue a PhD degree at TU Delft, Leiden University, or other leading universities in the Netherlands or abroad.	education
47		education	1	The graduates of the MEP can choose the following kinds of activity: postgraduate study in NRU NSU and research institutes of Siberian Branch of RAS (in particular, in IA&E SB RAS, ILP SB RAS, ISP SB RAS); teaching in higher education institutions: work in research divisions in industry and firms; business and advisory activity.	education
19		education	1	Sectors : Public Research; Education; Electronics industry; Semiconductor and Microelectronics industry; Computers, internet and telecommunications; Bank & Insurance.	education
21	19	doctorate	1	doctorate and work in research, or take up activities in high-tech development, in manufacturing or sales in the area of the very latest quantum technologies, which are currently poised to leap from the research world into broad application.	academic research
37		doctorate	2	Employment opportunities are foreseen mainly in the field of high-tech companies for the development of innovative systems and services in which emerging quantum technologies are applied, such as for example protected telecommunications using quantum cryptography, quantum computing, the simulation of complex systems, precision sensors. Master's graduates would also have the possibility of continu…	academic research
9	20	academic	1	They are eligible for academic posts, posts in the Czech Academy of Sciences, research centres of big companies or other research establishments. Besides being professionally highly competent, graduates may be successful even in managerial positions	academic research
19	21	bank	1	Sectors : Public Research; Education; Electronics industry; Semiconductor and Microelectronics industry; Computers, internet and telecommunications; Bank & Insurance.	financial services
59	22	computer	1	You can work at businesses that develop information technology, means to improve energy supply systems, or target other environmental challenges, both at established larger companies, research-intensive companies or start-ups. In electronics, magnetism, and optoelectronics there is a constant development of semiconductor technology, measurement technology, photo and video technology, LED and OLED…	hardware
39	23	pharmaceuticals	1	The graduates of the master’s degree programme can go on to work at private firms in the following sectors finance and insurance, e.g. asset and risk consulting, financial advisoring, insurance and actuarial work biotechnology, chemical computation and pharmaceuticals. Graduates of the master’s degree programme may also join government organisations or state-owned companies that provide services …	health
5		pharmaceuticals	1	Graduates of the Masters of Quantum Computing will help to direct strategic development and deployment within organizations through their understanding of quantum software and hardware, applications, and the implementation and use cases for quantum computing. In the case of new graduates, they will be well-positioned to join teams preparing for transitions to quantum computing. Mid-career profess…	health
10	24	pharmaceutical	1	in the IT industry, developing new quantum algorithms to optimize complex calculations in tech companies, developing systems and components for quantum information processing as a consultant in companies and industries, for instance in connection with the development and implementation of quantum simulations within the pharmaceutical industry e.g., to simulate experiments when developing medicine…	health
42		pharmaceutical	1	Academia The MSc Quantum Computer Science (QuCS) programme will be an excellent stepping stone for a PhD position. This is particularly due to the programme’s focus on research rather than, for instance, the application of quantum technology in engineering. Industry Several sectors and branches apply quantum computing to their everyday processes, or will do so in the near future. Consider, for in…	health
5	25	marketing	1	Graduates of the Masters of Quantum Computing will help to direct strategic development and deployment within organizations through their understanding of quantum software and hardware, applications, and the implementation and use cases for quantum computing. In the case of new graduates, they will be well-positioned to join teams preparing for transitions to quantum computing. Mid-career profess…	marketing
26	26	manufacturing	1	lab work and tasks in manufacturing or research and development. Doctorate/career in academia	manufacturing
21		manufacturing	1	doctorate and work in research, or take up activities in high-tech development, in manufacturing or sales in the area of the very latest quantum technologies, which are currently poised to leap from the research world into broad application.	manufacturing
61	27	governmemnts	1	"Quantum Engineering: Tasks for quantum engineers include development of new technologies in companies, applied and fundamental research in the public and the private sectors, consulting work, as well as advising governments and policy makers"	government
8		governmemnts	1	Our graduates and postdoctoral fellows are regarded as role models, visionaries and leaders of the quantum industry by their peers. They leave campus and become global citizens who impact academic, industry and government sectors, establishing diverse careers working in academia, multinational companies, governments and start-ups.	government
25	28	construction	1	IT and IT infrastructure (IT) security and safety Hardware and software design Operating systems and system design Programming Planning and construction of data centres Power supply/USV Fire protection Building services and HVAC IT management Innovation management	construction
74		construction	1	opportunities in research, device design & construction, and programming across number of industries: research labs driving new technology (industrial, government, academic) major technology corporations defence contractors energy companies telecomm startups and entrepreneurial opportunities continue studying to earn a phd	construction
19	29	computers	1	Sectors : Public Research; Education; Electronics industry; Semiconductor and Microelectronics industry; Computers, internet and telecommunications; Bank & Insurance.	IT services
4	30	ai	1	Graduate with the skills to succeed in the emerging quantum computing, communications, and sensing sectors. Possible roles include: Quantum Information Technology Specialist Develop policy and design solutions for government and industry. Quantum programmer Use quantum computing systems and programming to engineer application solutions. Quantum technologies engineer Design and implement technolog…	IT services
31	31	academy	1	Academy Industry	academic research
57	32	transport	1	The Master's Degree in Quantum Computing will develop professionals with specific knowledge of mathematics, physics and information theory, to understand how a quantum processor works, identify the types of problems in which quantum computing provides an advantage over classical computing and implement algorithms for it. These professionals will be able to develop solutions in the areas of optimi…	transportation logistics
76	33	transistor	1	Graduates of the program will be well prepared for careers in the rapidly emerging quantum technology industries which continue to play an increasingly important role in: quantum computing and communication; quantum sensing; the simulation of quantum systems; and advanced transistor concepts. The training obtained in this program will prepared graduate for positions necessary in the development o…	hardware
74	34	telecomm	1	opportunities in research, device design & construction, and programming across number of industries: research labs driving new technology (industrial, government, academic) major technology corporations defence contractors energy companies telecomm startups and entrepreneurial opportunities continue studying to earn a phd	hardware
64	35	photonics	1	This course may be attractive to you if you aim to go on to doctoral study (theory or experiment) work in a high-technology company exploiting cutting-edge technologies related to our research (this could involve development of quantum information technology, high-precision measurements and quantum metrology, and photonics/optical communications) work in business/data analysis, research, computer…	hardware
9	36	managerial	1	They are eligible for academic posts, posts in the Czech Academy of Sciences, research centres of big companies or other research establishments. Besides being professionally highly competent, graduates may be successful even in managerial positions	consulting
5	37	logistics	1	Graduates of the Masters of Quantum Computing will help to direct strategic development and deployment within organizations through their understanding of quantum software and hardware, applications, and the implementation and use cases for quantum computing. In the case of new graduates, they will be well-positioned to join teams preparing for transitions to quantum computing. Mid-career profess…	transportation logistics
25	38	innovation	1	IT and IT infrastructure (IT) security and safety Hardware and software design Operating systems and system design Programming Planning and construction of data centres Power supply/USV Fire protection Building services and HVAC IT management Innovation management	consulting
74	39	device	1	opportunities in research, device design & construction, and programming across number of industries: research labs driving new technology (industrial, government, academic) major technology corporations defence contractors energy companies telecomm startups and entrepreneurial opportunities continue studying to earn a phd	hardware
38	40	biomedical	1	The master's degree program in Quantum Engineering trains professional profiles of engineers with a solid set of skills to operate in industrial and research and development sectors in the fields of quantum computing, quantum electronics, quantum technology, quantum sensing, quantum communication, quantum metrology and quantum security. The main targets for professional employment are high-tech c…	health
57	41	bioengineering	1	The Master's Degree in Quantum Computing will develop professionals with specific knowledge of mathematics, physics and information theory, to understand how a quantum processor works, identify the types of problems in which quantum computing provides an advantage over classical computing and implement algorithms for it. These professionals will be able to develop solutions in the areas of optimi…	hardware
47	42	advisory	1	The graduates of the MEP can choose the following kinds of activity: postgraduate study in NRU NSU and research institutes of Siberian Branch of RAS (in particular, in IA&E SB RAS, ILP SB RAS, ISP SB RAS); teaching in higher education institutions: work in research divisions in industry and firms; business and advisory activity.	consulting

## Sheet: D1&D2 merged
D2 - careers web description	number	D1 careers outcomes from survey	number		D1&D2 merged	number
Academic research	24	Academic research	31		Academic research	55
Hardware	17	Hardware	23		Hardware	40
IT services	13	IT services	18		IT services	31
Software	6	Software	24		Software	30
Defence and Space	8	Defence and Space	17		Defence and Space	25
Government	10	Government	14		Government	24
Consulting	8	Consulting	16		Consulting	24
Financial services	10	Financial services	10		Financial services	20
Education	3	Education	15		Education	18
Health	5	Health	11		Health	16
Transportation/logistics	2	Transportation/logistics	10		Transportation/logistics	12
Manufacturing	2	Manufacturing	9		Manufacturing	11
Construction	2	Construction	2		Construction	4
Marketing	1	Marketing	1		Marketing	2
